# Supplementary material for: Neuroinflammation in the medial prefrontal cortex exerts a crucial role in bone cancer pain
Source: Front Mol Neurosci. 2022 Oct 25;15:1026593. doi: 10.3389/fnmol.2022.1026593 (PMC9642970; doi:10.3389/fnmol.2022.1026593)
Supplement: Supplementary Table 1 — The primer sequences are listed in the Supplementary Table 1. [file Table_1.xlsx]

## Sheet: Sheet2
primers	sequence
CD74-F	TGATGCACCTGCTTACGAAGT
CD74-R	ATCACACTTGGGACGGAACG
rat-RT1-Db1-F	TTTTTACAACGGGACGCAGC
rat-RT1-Db1-F	GTCACCTTGGGTTCAACTGTC
Impad1-F	CCTTCCCCAACGTGCAGATAA
Impad1-R	ACTCCTAGCACAGGTTTGCC
Ubd-F	CTTCCTGCGTCTGTGTTGTCCA
Ubd-R	ATCACTGGGCTTCACCACCT
Mzb1-F	CTGTGGCCTACCAGATGGG
Mzb1-R	ACCCCCAGTAATCATCACGC
Cd79a-F	GAAGTGAGGCGGAGTTTGGA
Cd79a-R	CATCCAGGACCCAGGCAG
C3-F	AGAACTGGTCAACATGGGGC
C3-R	TCCCCTGAACCATCCTCGAT
CXCL9-F	TGTGGAGTTCGAGGAACCCT
CXCL9-R	ACCCTTGCTGAATCTGGGTC
Tex15-F	AAGGAGCCGAAGGATGAAGG
Tex15-R	TCTCACGCATCTCTGACCTTTC
Prg4-F	ACTACGCCTTTTCCAAAGATCA
Prg4-R	TGTGACACTTGTGAATAAGATTGGC
Gprin3-F	GATCTGCCAGCACGTGAACTC
Gprin3-R	CTGAAGAACTGGCCTGCTCCC
Npnt-F	CTTAAGGCAGAGACTAGCAAGGA
Npnt-R	GCCACACTCGTTTAAATCTTGGT
Cntnap5c-F	TCAGCAGTCATTGGAGGTATCA
Cntnap5c-R	CCAGAAAACCCATGGCAAGT
Slc22a3-F	AAGGGGTGTTTGGAAAGGGG
Slc22a3-R	ACTCAGGGACCACCCAGTAAT
Gjb2-F	CGCTCTCCCAACTCGCAG
Gjb2-R	CTCTGGATGGTTGGCACTGTGT
Co16a3-F	TCCTTTGTCGGCAGTGGAAA
Co16a3-R	GGATGTAAGAATCTGTCTGTGACC
RT1-Da-F	TGGGCTATCAGAGAGGAGCA
RT1-Da-R	TGGTGACAGGTTGTCCGTTC
RT1-Ba-F	GAGAACAGAGATGCCGCTCA
RT1-Ba-R	TCGCCTCAGGAACCTTGTTG
RT1-Bb-F	AAGCGTCAGAAAGGACCTCG
RT1-Bb-R	TTGTCTGTTCCCAAGGCCAG
CTSS-F	GGGGCCTTCACTTTGGTGAT
CTSS-R	TTAGACGACAGGGTGCAAGC
GAPDH-F	CTAAGCAACCAGGTGACCAG
GAPDH-R	GGTGGACCTCATGGCCTACA
