# Supplementary material for: Neuroinflammation in the medial prefrontal cortex exerts a crucial role in bone cancer pain
Source: Front Mol Neurosci. 2022 Oct 25;15:1026593. doi: 10.3389/fnmol.2022.1026593 (PMC9642970; doi:10.3389/fnmol.2022.1026593)
Supplement: Supplementary Table 2 — A total of 20,258 genes were detected in the mPFC between Sham and BCP rats, each group with n = 5. [file Table_2.xlsx]

## Sheet: Sheet1
#node1	node2	node1_string_id	node2_string_id	neighborhood_on_chromosome	gene_fusion	phylogenetic_cooccurrence	homology	coexpression	experimentally_determined_interaction	database_annotated	automated_textmining	combined_score
Aldh3b2	Xdh	10116.ENSRNOP00000024034	10116.ENSRNOP00000009634	0	0	0	0	0.063	0	0.139	0.347	0.427
Aldh3b2	Mgst1	10116.ENSRNOP00000024034	10116.ENSRNOP00000010579	0	0	0	0	0.057	0	0.65	0.161	0.698
Aldh3b2	Hmox1	10116.ENSRNOP00000024034	10116.ENSRNOP00000019192	0	0	0	0	0	0	0	0.43	0.43
Aldh3b2	Etnppl	10116.ENSRNOP00000024034	10116.ENSRNOP00000065383	0.069	0	0	0	0.12	0.193	0.181	0.111	0.43
Arhgdib	Ly86	10116.ENSRNOP00000007779	10116.ENSRNOP00000000149	0	0	0	0	0.551	0	0	0	0.551
Arhgdib	Psmb8	10116.ENSRNOP00000007779	10116.ENSRNOP00000000528	0	0	0	0	0.428	0	0	0	0.428
Arhgdib	Itgb2	10116.ENSRNOP00000007779	10116.ENSRNOP00000001639	0	0	0	0	0.474	0	0	0.082	0.496
Arhgdib	Ncf1	10116.ENSRNOP00000007779	10116.ENSRNOP00000002028	0	0	0	0	0.126	0.082	0	0.32	0.407
Arhgdib	Plac8	10116.ENSRNOP00000007779	10116.ENSRNOP00000003012	0	0	0	0	0.432	0	0	0	0.432
Arhgdib	Hcls1	10116.ENSRNOP00000007779	10116.ENSRNOP00000003326	0	0	0	0	0.592	0	0	0.102	0.618
Arhgdib	Fermt3	10116.ENSRNOP00000007779	10116.ENSRNOP00000028737	0	0	0	0	0.39	0	0	0.093	0.423
Arhgdib	Ncf4	10116.ENSRNOP00000007779	10116.ENSRNOP00000009544	0	0	0	0	0.225	0.082	0	0.32	0.474
Arhgdib	Lcp1	10116.ENSRNOP00000007779	10116.ENSRNOP00000014502	0	0	0	0	0.411	0.06	0	0.167	0.498
Arhgdib	Ctss	10116.ENSRNOP00000007779	10116.ENSRNOP00000028732	0	0	0	0	0.529	0	0	0	0.529
Arhgdib	Casp4	10116.ENSRNOP00000007779	10116.ENSRNOP00000058685	0	0	0	0	0.064	0.087	0.508	0	0.542
Arhgdib	C1qa	10116.ENSRNOP00000007779	10116.ENSRNOP00000017385	0	0	0	0	0.515	0.309	0	0	0.65
Arhgdib	Hck	10116.ENSRNOP00000007779	10116.ENSRNOP00000012432	0	0	0	0	0.605	0.042	0	0.167	0.657
Arhgdib	C1qb	10116.ENSRNOP00000007779	10116.ENSRNOP00000017060	0	0	0	0	0.415	0.514	0	0	0.703
Arhgdib	Laptm5	10116.ENSRNOP00000007779	10116.ENSRNOP00000015198	0	0	0	0	0.71	0	0	0.086	0.723
Arhgdib	C1qc	10116.ENSRNOP00000007779	10116.ENSRNOP00000017065	0	0	0	0	0.55	0.508	0	0	0.769
Arhgdib	Rac2	10116.ENSRNOP00000007779	10116.ENSRNOP00000009994	0	0	0	0	0.717	0.927	0.716	0.625	0.997
B2m	RT1-Db1	10116.ENSRNOP00000023017	10116.ENSRNOP00000000522	0	0	0	0.764	0.168	0	0.54	0.2	0.616
B2m	RT1-Bb	10116.ENSRNOP00000023017	10116.ENSRNOP00000000525	0	0	0	0.792	0.142	0	0.54	0.294	0.611
B2m	Psmb8	10116.ENSRNOP00000023017	10116.ENSRNOP00000000528	0	0	0	0	0.454	0	0	0.497	0.713
B2m	Tap1	10116.ENSRNOP00000023017	10116.ENSRNOP00000000529	0	0	0	0	0.204	0.321	0.72	0.549	0.922
B2m	Cxcl10	10116.ENSRNOP00000023017	10116.ENSRNOP00000003649	0	0	0	0	0.108	0	0	0.408	0.45
B2m	Irf1	10116.ENSRNOP00000023017	10116.ENSRNOP00000010968	0	0	0	0	0.24	0	0	0.316	0.458
B2m	Ccl5	10116.ENSRNOP00000023017	10116.ENSRNOP00000014865	0	0	0	0	0.133	0	0	0.419	0.475
B2m	Lilrb3	10116.ENSRNOP00000023017	10116.ENSRNOP00000015054	0	0	0	0	0.048	0.486	0	0.261	0.607
B2m	C1qb	10116.ENSRNOP00000023017	10116.ENSRNOP00000017060	0	0	0	0	0.152	0	0	0.333	0.411
B2m	C1qa	10116.ENSRNOP00000023017	10116.ENSRNOP00000017385	0	0	0	0	0.164	0	0	0.381	0.461
B2m	Clec12a	10116.ENSRNOP00000023017	10116.ENSRNOP00000065279	0	0	0	0	0.064	0.16	0.307	0.069	0.424
B2m	Nlrc5	10116.ENSRNOP00000023017	10116.ENSRNOP00000064308	0	0	0	0	0.256	0	0	0.289	0.449
B2m	Itgam	10116.ENSRNOP00000023017	10116.ENSRNOP00000026748	0	0	0	0	0.087	0	0	0.472	0.498
B2m	Gbp2	10116.ENSRNOP00000023017	10116.ENSRNOP00000061437	0	0	0	0	0.395	0	0	0.218	0.507
B2m	Fcer1g	10116.ENSRNOP00000023017	10116.ENSRNOP00000036716	0	0	0	0	0.116	0	0.384	0.183	0.517
B2m	Ptpn6	10116.ENSRNOP00000023017	10116.ENSRNOP00000059867	0	0	0	0	0.138	0	0.51	0.132	0.601
B2m	Ptprc	10116.ENSRNOP00000023017	10116.ENSRNOP00000063859	0	0	0	0	0.183	0	0.24	0.554	0.699
B2m	Ctss	10116.ENSRNOP00000023017	10116.ENSRNOP00000028732	0	0	0	0	0.577	0	0	0.357	0.716
B2m	Il2rg	10116.ENSRNOP00000023017	10116.ENSRNOP00000050241	0	0	0	0	0.139	0	0.629	0.208	0.725
B2m	Lsp1	10116.ENSRNOP00000023017	10116.ENSRNOP00000051747	0	0	0	0	0.123	0.696	0	0.069	0.73
B2m	Cd74	10116.ENSRNOP00000023017	10116.ENSRNOP00000025354	0	0	0	0	0.504	0	0.36	0.424	0.801
B2m	LOC103690108	10116.ENSRNOP00000023017	10116.ENSRNOP00000045388	0	0	0	0	0.098	0.478	0.728	0.145	0.876
B2m	RT1-CE3	10116.ENSRNOP00000023017	10116.ENSRNOP00000064233	0	0	0	0	0.098	0.478	0.728	0.145	0.876
B2m	RT1-CE15	10116.ENSRNOP00000023017	10116.ENSRNOP00000051211	0	0	0	0	0.115	0.478	0.782	0.145	0.902
B2m	RT1-CE7	10116.ENSRNOP00000023017	10116.ENSRNOP00000039197	0	0	0	0	0.131	0.478	0.782	0.145	0.904
B2m	RT1-CE10	10116.ENSRNOP00000023017	10116.ENSRNOP00000039057	0	0	0	0	0.154	0.478	0.782	0.145	0.907
B2m	RT1-CE4	10116.ENSRNOP00000023017	10116.ENSRNOP00000059471	0	0	0	0	0.174	0.478	0.782	0.145	0.909
B2m	RT1-CE5	10116.ENSRNOP00000023017	10116.ENSRNOP00000057699	0	0	0	0	0.174	0.478	0.782	0.189	0.913
B2m	RT1-A1	10116.ENSRNOP00000023017	10116.ENSRNOP00000039088	0	0	0	0	0.153	0.478	0.782	0.206	0.913
B2m	RT1-A2	10116.ENSRNOP00000023017	10116.ENSRNOP00000050701	0	0	0	0	0.144	0.478	0.782	0.524	0.947
Bin2	Hcls1	10116.ENSRNOP00000039630	10116.ENSRNOP00000003326	0	0	0	0	0.337	0	0	0.159	0.418
Bin2	Rac2	10116.ENSRNOP00000039630	10116.ENSRNOP00000009994	0	0	0	0	0.297	0.111	0.136	0.124	0.464
Bin2	Myo1f	10116.ENSRNOP00000039630	10116.ENSRNOP00000011513	0	0	0	0	0.304	0.314	0	0.245	0.608
Bin2	Lcp1	10116.ENSRNOP00000039630	10116.ENSRNOP00000014502	0	0	0	0	0.258	0.134	0	0.238	0.468
Bin2	Fyb	10116.ENSRNOP00000039630	10116.ENSRNOP00000018634	0	0	0	0	0.409	0	0	0.503	0.694
C1qa	Ly86	10116.ENSRNOP00000017385	10116.ENSRNOP00000000149	0	0	0	0	0.757	0	0	0.444	0.859
C1qa	Csf2rb	10116.ENSRNOP00000017385	10116.ENSRNOP00000000203	0	0	0	0	0.572	0	0	0.044	0.574
C1qa	LOC103689965	10116.ENSRNOP00000017385	10116.ENSRNOP00000000514	0	0	0	0	0.11	0	0.6	0.684	0.877
C1qa	Itgb2	10116.ENSRNOP00000017385	10116.ENSRNOP00000001639	0	0	0	0	0.62	0	0	0.478	0.793
C1qa	Ikzf1	10116.ENSRNOP00000017385	10116.ENSRNOP00000005902	0	0	0	0	0.584	0.042	0	0.076	0.6
C1qa	Plek	10116.ENSRNOP00000017385	10116.ENSRNOP00000007044	0	0	0	0	0.604	0	0	0.095	0.626
C1qa	Rac2	10116.ENSRNOP00000017385	10116.ENSRNOP00000009994	0	0	0	0	0.382	0.063	0	0.178	0.482
C1qa	Laptm5	10116.ENSRNOP00000017385	10116.ENSRNOP00000015198	0	0	0	0	0.675	0	0	0.475	0.822
C1qa	C1qb	10116.ENSRNOP00000017385	10116.ENSRNOP00000017060	0	0	0.365	0.85	0.954	0.769	0.898	0.893	0.999
C1qa	C1qc	10116.ENSRNOP00000017385	10116.ENSRNOP00000017065	0	0	0.388	0.833	0.945	0.512	0.8	0.845	0.995
C1qa	Pld4	10116.ENSRNOP00000017385	10116.ENSRNOP00000032119	0	0	0	0	0.422	0	0	0.056	0.431
C1qa	Lrg1	10116.ENSRNOP00000017385	10116.ENSRNOP00000065771	0	0	0	0	0.444	0.044	0	0	0.446
C1qa	RT1-DMb	10116.ENSRNOP00000017385	10116.ENSRNOP00000066169	0	0	0	0	0.367	0	0	0.187	0.463
C1qa	Fcer1g	10116.ENSRNOP00000017385	10116.ENSRNOP00000036716	0	0	0	0	0.248	0	0	0.385	0.518
C1qa	Ctsz	10116.ENSRNOP00000017385	10116.ENSRNOP00000066523	0	0	0	0	0.343	0	0	0.31	0.528
C1qa	Unc93b1	10116.ENSRNOP00000017385	10116.ENSRNOP00000024018	0	0	0	0	0.545	0	0	0	0.545
C1qa	Emr1	10116.ENSRNOP00000017385	10116.ENSRNOP00000067220	0	0	0	0	0.448	0	0	0.216	0.549
C1qa	Fcgr2a	10116.ENSRNOP00000017385	10116.ENSRNOP00000055292	0	0	0	0	0.367	0	0	0.327	0.555
C1qa	C3	10116.ENSRNOP00000017385	10116.ENSRNOP00000066885	0	0	0	0	0.064	0	0	0.548	0.559
C1qa	Fyb	10116.ENSRNOP00000017385	10116.ENSRNOP00000018634	0	0	0	0	0.574	0	0	0.048	0.577
C1qa	ENSRNOP00000049153	10116.ENSRNOP00000017385	10116.ENSRNOP00000049153	0	0	0	0	0.56	0.042	0	0.094	0.584
C1qa	Cd33	10116.ENSRNOP00000017385	10116.ENSRNOP00000050122	0	0	0	0	0.133	0.085	0	0.525	0.59
C1qa	C5ar2	10116.ENSRNOP00000017385	10116.ENSRNOP00000067721	0	0	0	0	0.404	0	0	0.347	0.594
C1qa	Il2rg	10116.ENSRNOP00000017385	10116.ENSRNOP00000050241	0	0	0	0	0.578	0	0	0.087	0.598
C1qa	Fcgr3a	10116.ENSRNOP00000017385	10116.ENSRNOP00000043183	0	0	0	0	0.498	0	0	0.316	0.642
C1qa	Ptpn6	10116.ENSRNOP00000017385	10116.ENSRNOP00000059867	0	0	0	0	0.59	0	0	0.176	0.648
C1qa	Cd74	10116.ENSRNOP00000017385	10116.ENSRNOP00000025354	0	0	0	0	0.503	0	0	0.337	0.657
C1qa	Fcgr2b	10116.ENSRNOP00000017385	10116.ENSRNOP00000055293	0	0	0	0	0.209	0	0	0.647	0.709
C1qa	Ptprc	10116.ENSRNOP00000017385	10116.ENSRNOP00000063859	0	0	0	0	0.595	0	0	0.348	0.725
C1qa	Itgam	10116.ENSRNOP00000017385	10116.ENSRNOP00000026748	0	0	0	0	0.134	0.042	0	0.73	0.757
C1qa	Ctss	10116.ENSRNOP00000017385	10116.ENSRNOP00000028732	0	0	0	0	0.926	0	0	0.543	0.965
C1qb	Ly86	10116.ENSRNOP00000017060	10116.ENSRNOP00000000149	0	0	0	0	0.714	0	0	0.571	0.872
C1qb	Csf2rb	10116.ENSRNOP00000017060	10116.ENSRNOP00000000203	0	0	0	0	0.58	0	0	0.108	0.61
C1qb	LOC103689965	10116.ENSRNOP00000017060	10116.ENSRNOP00000000514	0	0	0	0	0.099	0	0.6	0.634	0.856
C1qb	Itgb2	10116.ENSRNOP00000017060	10116.ENSRNOP00000001639	0	0	0	0	0.686	0	0	0.462	0.824
C1qb	Cxcl9	10116.ENSRNOP00000017060	10116.ENSRNOP00000003627	0	0	0	0	0.305	0	0	0.187	0.411
C1qb	Ikzf1	10116.ENSRNOP00000017060	10116.ENSRNOP00000005902	0	0	0	0	0.502	0	0	0.126	0.546
C1qb	Plek	10116.ENSRNOP00000017060	10116.ENSRNOP00000007044	0	0	0	0	0.608	0	0	0.094	0.629
C1qb	Rac2	10116.ENSRNOP00000017060	10116.ENSRNOP00000009994	0	0	0	0	0.408	0	0	0.144	0.471
C1qb	Laptm5	10116.ENSRNOP00000017060	10116.ENSRNOP00000015198	0	0	0	0	0.723	0	0	0.492	0.853
C1qb	Pld4	10116.ENSRNOP00000017060	10116.ENSRNOP00000032119	0	0	0	0	0.408	0	0	0.055	0.417
C1qb	Itgal	10116.ENSRNOP00000017060	10116.ENSRNOP00000024404	0	0	0	0	0.117	0	0	0.374	0.424
C1qb	Fcgr2a	10116.ENSRNOP00000017060	10116.ENSRNOP00000055292	0	0	0	0	0.419	0	0	0.116	0.464
C1qb	RT1-DMb	10116.ENSRNOP00000017060	10116.ENSRNOP00000066169	0	0	0	0	0.455	0	0	0.095	0.486
C1qb	Itgam	10116.ENSRNOP00000017060	10116.ENSRNOP00000026748	0	0	0	0	0.154	0	0	0.417	0.486
C1qb	RT1-Da	10116.ENSRNOP00000017060	10116.ENSRNOP00000048774	0	0	0	0	0.368	0	0	0.258	0.511
C1qb	Ctsz	10116.ENSRNOP00000017060	10116.ENSRNOP00000066523	0	0	0	0	0.412	0	0	0.227	0.526
C1qb	C3	10116.ENSRNOP00000017060	10116.ENSRNOP00000066885	0	0	0	0	0.124	0	0	0.502	0.546
C1qb	Fyb	10116.ENSRNOP00000017060	10116.ENSRNOP00000018634	0	0	0	0	0.583	0	0	0.057	0.59
C1qb	C5ar2	10116.ENSRNOP00000017060	10116.ENSRNOP00000067721	0	0	0	0	0.483	0	0	0.255	0.598
C1qb	ENSRNOP00000049153	10116.ENSRNOP00000017060	10116.ENSRNOP00000049153	0	0	0	0	0.564	0	0	0.121	0.6
C1qb	Fcgr3a	10116.ENSRNOP00000017060	10116.ENSRNOP00000043183	0	0	0	0	0.567	0	0	0.168	0.624
C1qb	Emr1	10116.ENSRNOP00000017060	10116.ENSRNOP00000067220	0	0	0	0	0.584	0	0	0.133	0.624
C1qb	Il2rg	10116.ENSRNOP00000017060	10116.ENSRNOP00000050241	0	0	0	0	0.572	0	0	0.164	0.627
C1qb	Ptpn6	10116.ENSRNOP00000017060	10116.ENSRNOP00000059867	0	0	0	0	0.573	0	0	0.253	0.667
C1qb	Ptprc	10116.ENSRNOP00000017060	10116.ENSRNOP00000063859	0	0	0	0	0.585	0	0	0.24	0.671
C1qb	Cd74	10116.ENSRNOP00000017060	10116.ENSRNOP00000025354	0	0	0	0	0.507	0	0	0.37	0.676
C1qb	Fcgr2b	10116.ENSRNOP00000017060	10116.ENSRNOP00000055293	0	0	0	0	0.399	0	0	0.495	0.684
C1qb	Fcer1g	10116.ENSRNOP00000017060	10116.ENSRNOP00000036716	0	0	0	0	0.561	0	0	0.342	0.699
C1qb	Ctss	10116.ENSRNOP00000017060	10116.ENSRNOP00000028732	0	0	0	0	0.879	0	0	0.521	0.94
C1qb	C1qc	10116.ENSRNOP00000017060	10116.ENSRNOP00000017065	0	0	0.428	0.915	0.957	0.93	0.924	0.924	0.999
C1qc	Ly86	10116.ENSRNOP00000017065	10116.ENSRNOP00000000149	0	0	0	0	0.708	0	0	0.384	0.812
C1qc	Csf2rb	10116.ENSRNOP00000017065	10116.ENSRNOP00000000203	0	0	0	0	0.558	0	0	0	0.558
C1qc	LOC103689965	10116.ENSRNOP00000017065	10116.ENSRNOP00000000514	0	0	0	0	0.112	0	0.6	0.465	0.793
C1qc	Itgb2	10116.ENSRNOP00000017065	10116.ENSRNOP00000001639	0	0	0	0	0.619	0	0	0.385	0.755
C1qc	Ikzf1	10116.ENSRNOP00000017065	10116.ENSRNOP00000005902	0	0	0	0	0.562	0.042	0	0	0.562
C1qc	Plek	10116.ENSRNOP00000017065	10116.ENSRNOP00000007044	0	0	0	0	0.581	0	0	0	0.581
C1qc	Rac2	10116.ENSRNOP00000017065	10116.ENSRNOP00000009994	0	0	0	0	0.5	0.063	0	0.174	0.579
C1qc	Laptm5	10116.ENSRNOP00000017065	10116.ENSRNOP00000015198	0	0	0	0	0.701	0	0	0.279	0.775
C1qc	Fcer1g	10116.ENSRNOP00000017065	10116.ENSRNOP00000036716	0	0	0	0	0.256	0	0	0.226	0.4
C1qc	Unc93b1	10116.ENSRNOP00000017065	10116.ENSRNOP00000024018	0	0	0	0	0.415	0	0	0.073	0.435
C1qc	Pld4	10116.ENSRNOP00000017065	10116.ENSRNOP00000032119	0	0	0	0	0.421	0	0	0.064	0.435
C1qc	Itgal	10116.ENSRNOP00000017065	10116.ENSRNOP00000024404	0	0	0	0	0.131	0.042	0	0.411	0.467
C1qc	Fcgr2a	10116.ENSRNOP00000017065	10116.ENSRNOP00000055292	0	0	0	0	0.432	0	0	0.127	0.482
C1qc	RT1-DMb	10116.ENSRNOP00000017065	10116.ENSRNOP00000066169	0	0	0	0	0.456	0	0	0.089	0.484
C1qc	Ctsz	10116.ENSRNOP00000017065	10116.ENSRNOP00000066523	0	0	0	0	0.38	0	0	0.27	0.528
C1qc	Fcgr2b	10116.ENSRNOP00000017065	10116.ENSRNOP00000055293	0	0	0	0	0.235	0	0	0.415	0.533
C1qc	C5ar2	10116.ENSRNOP00000017065	10116.ENSRNOP00000067721	0	0	0	0	0.404	0	0	0.293	0.561
C1qc	ENSRNOP00000049153	10116.ENSRNOP00000017065	10116.ENSRNOP00000049153	0	0	0	0	0.538	0.042	0	0.097	0.565
C1qc	Il2rg	10116.ENSRNOP00000017065	10116.ENSRNOP00000050241	0	0	0	0	0.561	0	0	0.054	0.567
C1qc	Fyb	10116.ENSRNOP00000017065	10116.ENSRNOP00000018634	0	0	0	0	0.556	0	0	0.065	0.567
C1qc	Ptpn6	10116.ENSRNOP00000017065	10116.ENSRNOP00000059867	0	0	0	0	0.573	0	0	0	0.573
C1qc	Fcgr3a	10116.ENSRNOP00000017065	10116.ENSRNOP00000043183	0	0	0	0	0.545	0	0	0.206	0.623
C1qc	Emr1	10116.ENSRNOP00000017065	10116.ENSRNOP00000067220	0	0	0	0	0.596	0	0	0.125	0.631
C1qc	Ptprc	10116.ENSRNOP00000017065	10116.ENSRNOP00000063859	0	0	0	0	0.577	0	0	0.214	0.654
C1qc	Cd74	10116.ENSRNOP00000017065	10116.ENSRNOP00000025354	0	0	0	0	0.535	0	0	0.363	0.691
C1qc	Ctss	10116.ENSRNOP00000017065	10116.ENSRNOP00000028732	0	0	0	0	0.884	0	0	0.416	0.929
C3	LOC103689965	10116.ENSRNOP00000066885	10116.ENSRNOP00000000514	0	0	0	0.726	0.188	0	0.8	0.656	0.86
C3	Itgb2	10116.ENSRNOP00000066885	10116.ENSRNOP00000001639	0	0	0	0	0.116	0.099	0.919	0.376	0.954
C3	F10	10116.ENSRNOP00000066885	10116.ENSRNOP00000026677	0	0	0	0	0.202	0.126	0.132	0.227	0.469
C3	Itgam	10116.ENSRNOP00000066885	10116.ENSRNOP00000026748	0	0	0	0	0.06	0.788	0.922	0.727	0.995
C3	C5ar2	10116.ENSRNOP00000066885	10116.ENSRNOP00000067721	0	0	0	0	0.077	0.133	0.6	0.548	0.836
C5ar2	Csf2rb	10116.ENSRNOP00000067721	10116.ENSRNOP00000000203	0	0	0	0	0.493	0	0	0	0.493
C5ar2	LOC103689965	10116.ENSRNOP00000067721	10116.ENSRNOP00000000514	0	0	0	0	0.084	0.133	0	0.68	0.724
C5ar2	Plek	10116.ENSRNOP00000067721	10116.ENSRNOP00000007044	0	0	0	0	0.495	0	0	0	0.495
C5ar2	Fyb	10116.ENSRNOP00000067721	10116.ENSRNOP00000018634	0	0	0	0	0.462	0	0	0.042	0.462
Casp4	Nlrp3	10116.ENSRNOP00000058685	10116.ENSRNOP00000004280	0	0	0	0	0.064	0.077	0	0.676	0.695
Casp4	Naip6	10116.ENSRNOP00000058685	10116.ENSRNOP00000024501	0	0	0	0	0.061	0.311	0.212	0.178	0.525
Casp4	Ctss	10116.ENSRNOP00000058685	10116.ENSRNOP00000028732	0	0	0	0	0.375	0.054	0	0.154	0.456
Casp4	Tnfrsf26	10116.ENSRNOP00000058685	10116.ENSRNOP00000061285	0	0	0	0	0.064	0.154	0.2	0.226	0.444
Ccl5	Cxcl9	10116.ENSRNOP00000014865	10116.ENSRNOP00000003627	0	0	0	0	0.192	0.087	0	0.858	0.886
Ccl5	Cxcl10	10116.ENSRNOP00000014865	10116.ENSRNOP00000003649	0	0	0	0	0.377	0.087	0	0.903	0.94
Ccl5	Nlrp3	10116.ENSRNOP00000014865	10116.ENSRNOP00000004280	0	0	0	0	0.094	0	0	0.544	0.569
Ccl5	Irf1	10116.ENSRNOP00000014865	10116.ENSRNOP00000010968	0	0	0	0	0.139	0	0	0.544	0.591
Ccl5	Itgal	10116.ENSRNOP00000014865	10116.ENSRNOP00000024404	0	0	0	0	0.217	0	0	0.3	0.429
Ccl5	Ctgf	10116.ENSRNOP00000014865	10116.ENSRNOP00000020528	0	0	0	0	0	0	0	0.445	0.445
Ccl5	Cd74	10116.ENSRNOP00000014865	10116.ENSRNOP00000025354	0	0	0	0	0.171	0	0	0.375	0.459
Ccl5	Hmox1	10116.ENSRNOP00000014865	10116.ENSRNOP00000019192	0	0	0	0	0	0	0	0.477	0.477
Ccl5	Emr1	10116.ENSRNOP00000014865	10116.ENSRNOP00000067220	0	0	0	0	0.092	0	0	0.481	0.509
Ccl5	Il16	10116.ENSRNOP00000014865	10116.ENSRNOP00000016289	0	0	0	0	0.064	0	0	0.656	0.665
Ccl5	Tlr1	10116.ENSRNOP00000014865	10116.ENSRNOP00000068444	0	0	0	0	0.064	0	0	0.696	0.703
Ccl5	Ptprc	10116.ENSRNOP00000014865	10116.ENSRNOP00000063859	0	0	0	0	0.189	0	0	0.674	0.724
Ccl5	Itgam	10116.ENSRNOP00000014865	10116.ENSRNOP00000026748	0	0	0	0	0.087	0	0	0.722	0.735
Cd33	Itgam	10116.ENSRNOP00000050122	10116.ENSRNOP00000026748	0	0	0	0	0.151	0	0	0.754	0.782
Cd33	Fcgr3a	10116.ENSRNOP00000050122	10116.ENSRNOP00000043183	0	0	0	0	0.098	0	0	0.437	0.47
Cd33	Tlr1	10116.ENSRNOP00000050122	10116.ENSRNOP00000068444	0	0	0	0	0.058	0.141	0	0.392	0.465
Cd33	Cd79a	10116.ENSRNOP00000050122	10116.ENSRNOP00000066220	0	0	0	0	0.057	0	0	0.509	0.517
Cd33	Clec12a	10116.ENSRNOP00000050122	10116.ENSRNOP00000065279	0	0	0	0	0.069	0	0	0.531	0.545
Cd33	Ptprc	10116.ENSRNOP00000050122	10116.ENSRNOP00000063859	0	0	0	0	0.099	0.093	0	0.753	0.781
Cd37	Itgb2	10116.ENSRNOP00000059092	10116.ENSRNOP00000001639	0	0	0	0	0.187	0.104	0.174	0.135	0.41
Cd37	Rac2	10116.ENSRNOP00000059092	10116.ENSRNOP00000009994	0	0	0	0	0.4	0	0	0	0.4
Cd37	Laptm5	10116.ENSRNOP00000059092	10116.ENSRNOP00000015198	0	0	0	0	0.519	0	0	0.069	0.533
Cd37	Itgal	10116.ENSRNOP00000059092	10116.ENSRNOP00000024404	0	0	0	0	0.213	0.122	0.153	0.128	0.421
Cd74	Ly86	10116.ENSRNOP00000025354	10116.ENSRNOP00000000149	0	0	0	0	0.426	0	0	0.157	0.495
Cd74	RT1-Db1	10116.ENSRNOP00000025354	10116.ENSRNOP00000000522	0	0	0	0	0.915	0.163	0.826	0.225	0.989
Cd74	RT1-Ba	10116.ENSRNOP00000025354	10116.ENSRNOP00000000523	0	0	0	0	0.832	0.808	0.512	0.512	0.991
Cd74	RT1-Bb	10116.ENSRNOP00000025354	10116.ENSRNOP00000000525	0	0	0	0	0.718	0.162	0.796	0.494	0.972
Cd74	Psmb8	10116.ENSRNOP00000025354	10116.ENSRNOP00000000528	0	0	0	0	0.38	0	0	0.337	0.571
Cd74	Itgb2	10116.ENSRNOP00000025354	10116.ENSRNOP00000001639	0	0	0	0	0.526	0.045	0.227	0.313	0.727
Cd74	Plac8	10116.ENSRNOP00000025354	10116.ENSRNOP00000003012	0	0	0	0	0.35	0	0	0.12	0.403
Cd74	Cxcl9	10116.ENSRNOP00000025354	10116.ENSRNOP00000003627	0	0	0	0	0.152	0	0	0.346	0.422
Cd74	Rac2	10116.ENSRNOP00000025354	10116.ENSRNOP00000009994	0	0	0	0	0.338	0.041	0	0.206	0.452
Cd74	Lcp1	10116.ENSRNOP00000025354	10116.ENSRNOP00000014502	0	0	0	0	0.205	0.042	0	0.517	0.6
Cd74	Laptm5	10116.ENSRNOP00000025354	10116.ENSRNOP00000015198	0	0	0	0	0.496	0	0	0.183	0.571
Cd74	Itgal	10116.ENSRNOP00000025354	10116.ENSRNOP00000024404	0	0	0	0	0.174	0.043	0.19	0.33	0.514
Cd74	Nlrc5	10116.ENSRNOP00000025354	10116.ENSRNOP00000064308	0	0	0	0	0.178	0	0	0.376	0.465
Cd74	Nckap1l	10116.ENSRNOP00000025354	10116.ENSRNOP00000058936	0	0	0	0	0.136	0	0	0.419	0.477
Cd74	Fcgr2b	10116.ENSRNOP00000025354	10116.ENSRNOP00000055293	0	0	0	0	0.131	0	0	0.426	0.479
Cd74	RT1-CE5	10116.ENSRNOP00000025354	10116.ENSRNOP00000057699	0	0	0	0	0.113	0	0	0.445	0.487
Cd74	Itgam	10116.ENSRNOP00000025354	10116.ENSRNOP00000026748	0	0	0	0	0.13	0.043	0.19	0.471	0.596
Cd74	Ptprc	10116.ENSRNOP00000025354	10116.ENSRNOP00000063859	0	0	0	0	0.31	0.054	0	0.432	0.597
Cd74	Ctss	10116.ENSRNOP00000025354	10116.ENSRNOP00000028732	0	0	0	0	0.615	0.136	0	0.59	0.852
Cd74	RT1-DMb	10116.ENSRNOP00000025354	10116.ENSRNOP00000066169	0	0	0	0	0.782	0.077	0.9	0.393	0.986
Cd74	RT1-Da	10116.ENSRNOP00000025354	10116.ENSRNOP00000048774	0	0	0	0	0.931	0.804	0.848	0.499	0.998
Cd79a	Cxcl9	10116.ENSRNOP00000066220	10116.ENSRNOP00000003627	0	0	0	0	0.061	0	0	0.676	0.683
Cd79a	Ikzf1	10116.ENSRNOP00000066220	10116.ENSRNOP00000005902	0	0	0	0	0.166	0	0.155	0.237	0.416
Cd79a	Hck	10116.ENSRNOP00000066220	10116.ENSRNOP00000012432	0	0	0	0	0.105	0.134	0.283	0.087	0.425
Cd79a	Itgam	10116.ENSRNOP00000066220	10116.ENSRNOP00000026748	0	0	0	0	0.088	0	0	0.715	0.729
Cd79a	Mzb1	10116.ENSRNOP00000066220	10116.ENSRNOP00000030810	0	0	0	0	0.178	0	0	0.303	0.403
Cd79a	ENSRNOP00000049153	10116.ENSRNOP00000066220	10116.ENSRNOP00000049153	0	0	0	0	0.064	0	0	0.562	0.573
Cd79a	Fcgr2a	10116.ENSRNOP00000066220	10116.ENSRNOP00000055292	0	0	0	0	0.064	0	0.466	0.122	0.522
Cd79a	Fcgr2b	10116.ENSRNOP00000066220	10116.ENSRNOP00000055293	0	0	0	0	0.076	0	0.615	0.244	0.707
Cd79a	Ptpn6	10116.ENSRNOP00000066220	10116.ENSRNOP00000059867	0	0	0	0	0.105	0.059	0.453	0.18	0.572
Cd79a	Pou2af1	10116.ENSRNOP00000066220	10116.ENSRNOP00000061720	0	0	0	0	0.484	0	0	0.45	0.704
Cd79a	Ptprc	10116.ENSRNOP00000066220	10116.ENSRNOP00000063859	0	0	0	0	0.124	0.099	0.615	0.755	0.915
Cebpa	Ikzf1	10116.ENSRNOP00000063123	10116.ENSRNOP00000005902	0	0	0	0	0.064	0.079	0.14	0.347	0.451
Cebpa	Itgam	10116.ENSRNOP00000063123	10116.ENSRNOP00000026748	0	0	0	0	0.064	0.056	0	0.379	0.404
Cebpa	Ctss	10116.ENSRNOP00000063123	10116.ENSRNOP00000028732	0	0	0	0	0.46	0	0	0.044	0.461
Cebpa	Ptprc	10116.ENSRNOP00000063123	10116.ENSRNOP00000063859	0	0	0	0	0.081	0	0	0.379	0.405
Clec12a	Ptprc	10116.ENSRNOP00000065279	10116.ENSRNOP00000063859	0	0	0	0	0.136	0.127	0.132	0.196	0.403
Col6a3	Itgb2	10116.ENSRNOP00000026719	10116.ENSRNOP00000001639	0	0	0	0	0.064	0.118	0.311	0.172	0.466
Col6a3	Itgbl1	10116.ENSRNOP00000026719	10116.ENSRNOP00000006264	0	0	0	0	0.064	0.118	0.142	0.452	0.56
Csf2rb	Ly86	10116.ENSRNOP00000000203	10116.ENSRNOP00000000149	0	0	0	0	0.48	0	0	0.412	0.681
Csf2rb	Tnfrsf14	10116.ENSRNOP00000000203	10116.ENSRNOP00000018492	0	0	0	0	0.14	0	0	0.352	0.419
Csf2rb	Nlrc5	10116.ENSRNOP00000000203	10116.ENSRNOP00000064308	0	0	0	0	0.461	0	0	0	0.461
Csf2rb	Ptafr	10116.ENSRNOP00000000203	10116.ENSRNOP00000017687	0	0	0	0	0.484	0	0	0	0.484
Csf2rb	Ncf4	10116.ENSRNOP00000000203	10116.ENSRNOP00000009544	0	0	0	0	0.188	0.064	0	0.386	0.492
Csf2rb	Dock2	10116.ENSRNOP00000000203	10116.ENSRNOP00000056557	0	0	0	0	0.503	0	0	0	0.503
Csf2rb	Fcer1g	10116.ENSRNOP00000000203	10116.ENSRNOP00000036716	0	0	0	0	0.184	0	0	0.42	0.506
Csf2rb	Hck	10116.ENSRNOP00000000203	10116.ENSRNOP00000012432	0	0	0	0	0.182	0.193	0.312	0.094	0.534
Csf2rb	ENSRNOP00000049153	10116.ENSRNOP00000000203	10116.ENSRNOP00000049153	0	0	0	0	0.56	0	0	0	0.56
Csf2rb	Fyb	10116.ENSRNOP00000000203	10116.ENSRNOP00000018634	0	0	0	0	0.598	0	0	0	0.598
Csf2rb	Ikzf1	10116.ENSRNOP00000000203	10116.ENSRNOP00000005902	0	0	0	0	0.604	0	0	0.079	0.62
Csf2rb	Plek	10116.ENSRNOP00000000203	10116.ENSRNOP00000007044	0	0	0	0	0.645	0	0	0	0.645
Csf2rb	Ctss	10116.ENSRNOP00000000203	10116.ENSRNOP00000028732	0	0	0	0	0.562	0	0	0.225	0.646
Csf2rb	Itgb2	10116.ENSRNOP00000000203	10116.ENSRNOP00000001639	0	0	0	0	0.59	0.134	0	0.197	0.69
Csf2rb	Ptprc	10116.ENSRNOP00000000203	10116.ENSRNOP00000063859	0	0	0	0	0.602	0.125	0.208	0.205	0.751
Csf2rb	Ptpn6	10116.ENSRNOP00000000203	10116.ENSRNOP00000059867	0	0	0	0	0.347	0.509	0.795	0.156	0.937
Csf2rb	Il2rg	10116.ENSRNOP00000000203	10116.ENSRNOP00000050241	0	0	0	0	0.568	0.485	0.709	0.382	0.954
Ctgf	Itgb2	10116.ENSRNOP00000020528	10116.ENSRNOP00000001639	0	0	0	0	0	0.046	0.615	0.263	0.705
Ctgf	Ncf1	10116.ENSRNOP00000020528	10116.ENSRNOP00000002028	0	0	0	0	0	0	0	0.417	0.416
Ctgf	Itgbl1	10116.ENSRNOP00000020528	10116.ENSRNOP00000006264	0	0	0	0	0.064	0.046	0.327	0.14	0.414
Ctgf	Il16	10116.ENSRNOP00000020528	10116.ENSRNOP00000016289	0	0	0	0	0	0	0	0.451	0.451
Ctgf	Hmox1	10116.ENSRNOP00000020528	10116.ENSRNOP00000019192	0	0	0	0	0.06	0	0	0.491	0.501
Ctgf	Itgam	10116.ENSRNOP00000020528	10116.ENSRNOP00000026748	0	0	0	0	0	0.065	0.629	0.392	0.77
Ctss	Ly86	10116.ENSRNOP00000028732	10116.ENSRNOP00000000149	0	0	0	0	0.689	0	0	0.416	0.811
Ctss	Itgb2	10116.ENSRNOP00000028732	10116.ENSRNOP00000001639	0	0	0	0	0.716	0	0	0.392	0.82
Ctss	Plek	10116.ENSRNOP00000028732	10116.ENSRNOP00000007044	0	0	0	0	0.585	0	0	0.084	0.604
Ctss	Ncf4	10116.ENSRNOP00000028732	10116.ENSRNOP00000009544	0	0	0	0	0.35	0	0	0.185	0.447
Ctss	Rac2	10116.ENSRNOP00000028732	10116.ENSRNOP00000009994	0	0	0	0	0.444	0.058	0	0.098	0.487
Ctss	Hck	10116.ENSRNOP00000028732	10116.ENSRNOP00000012432	0	0	0	0	0.403	0.054	0	0.077	0.433
Ctss	Lcp1	10116.ENSRNOP00000028732	10116.ENSRNOP00000014502	0	0	0	0	0.527	0.07	0	0.091	0.565
Ctss	Laptm5	10116.ENSRNOP00000028732	10116.ENSRNOP00000015198	0	0	0	0	0.767	0	0	0.445	0.865
Ctss	Fyb	10116.ENSRNOP00000028732	10116.ENSRNOP00000018634	0	0	0	0	0.548	0	0	0	0.548
Ctss	RT1-Da	10116.ENSRNOP00000028732	10116.ENSRNOP00000048774	0	0	0	0	0.235	0	0	0.268	0.417
Ctss	ENSRNOP00000049153	10116.ENSRNOP00000028732	10116.ENSRNOP00000049153	0	0	0	0	0.461	0.046	0	0.156	0.528
Ctss	Fcer1g	10116.ENSRNOP00000028732	10116.ENSRNOP00000036716	0	0	0	0	0.374	0	0	0.287	0.534
Ctss	Fcgr3a	10116.ENSRNOP00000028732	10116.ENSRNOP00000043183	0	0	0	0	0.387	0	0	0.284	0.543
Ctss	Emr1	10116.ENSRNOP00000028732	10116.ENSRNOP00000067220	0	0	0	0	0.565	0	0	0.099	0.592
Ctss	Fcgr2b	10116.ENSRNOP00000028732	10116.ENSRNOP00000055293	0	0	0	0	0.298	0	0	0.475	0.615
Ctss	Ptpn6	10116.ENSRNOP00000028732	10116.ENSRNOP00000059867	0	0	0	0	0.621	0	0	0.131	0.657
Ctss	Ptprc	10116.ENSRNOP00000028732	10116.ENSRNOP00000063859	0	0	0	0	0.651	0	0	0.184	0.703
Ctss	Il2rg	10116.ENSRNOP00000028732	10116.ENSRNOP00000050241	0	0	0	0	0.565	0	0	0.349	0.704
Ctsz	Psmb8	10116.ENSRNOP00000066523	10116.ENSRNOP00000000528	0	0	0	0	0.489	0	0	0.113	0.527
Ctsz	Rac2	10116.ENSRNOP00000066523	10116.ENSRNOP00000009994	0	0	0	0	0.42	0.058	0	0	0.43
Ctsz	Laptm5	10116.ENSRNOP00000066523	10116.ENSRNOP00000015198	0	0	0	0	0.464	0	0	0.186	0.545
Ctsz	Unc93b1	10116.ENSRNOP00000066523	10116.ENSRNOP00000024018	0	0	0	0	0.568	0	0	0	0.568
Ctsz	Fcgr3a	10116.ENSRNOP00000066523	10116.ENSRNOP00000043183	0	0	0	0	0.321	0	0	0.338	0.531
Ctsz	Fcgr2b	10116.ENSRNOP00000066523	10116.ENSRNOP00000055293	0	0	0	0	0.35	0	0	0.218	0.469
Cxcl10	Psmb8	10116.ENSRNOP00000003649	10116.ENSRNOP00000000528	0	0	0	0	0.219	0	0	0.286	0.419
Cxcl10	Tap1	10116.ENSRNOP00000003649	10116.ENSRNOP00000000529	0	0	0	0	0.442	0	0	0.139	0.499
Cxcl10	Ifi47	10116.ENSRNOP00000003649	10116.ENSRNOP00000003343	0	0	0	0	0.44	0	0	0.309	0.596
Cxcl10	Cxcl9	10116.ENSRNOP00000003649	10116.ENSRNOP00000003627	0	0	0	0.807	0.721	0.115	0.922	0.908	0.982
Cxcl10	Emr1	10116.ENSRNOP00000003649	10116.ENSRNOP00000067220	0	0	0	0	0.063	0	0	0.415	0.428
Cxcl10	Igtp	10116.ENSRNOP00000003649	10116.ENSRNOP00000034525	0	0	0	0	0.226	0	0	0.359	0.483
Cxcl10	Hmox1	10116.ENSRNOP00000003649	10116.ENSRNOP00000019192	0	0	0	0	0.076	0	0	0.496	0.514
Cxcl10	Nlrp3	10116.ENSRNOP00000003649	10116.ENSRNOP00000004280	0	0	0	0	0.064	0	0	0.524	0.536
Cxcl10	Il16	10116.ENSRNOP00000003649	10116.ENSRNOP00000016289	0	0	0	0	0.057	0	0	0.605	0.611
Cxcl10	Gbp5	10116.ENSRNOP00000003649	10116.ENSRNOP00000033376	0	0	0	0	0.484	0	0	0.411	0.683
Cxcl10	Tlr1	10116.ENSRNOP00000003649	10116.ENSRNOP00000068444	0	0	0	0	0.063	0	0	0.683	0.69
Cxcl10	Ptprc	10116.ENSRNOP00000003649	10116.ENSRNOP00000063859	0	0	0	0	0.092	0.042	0	0.673	0.69
Cxcl10	Itgam	10116.ENSRNOP00000003649	10116.ENSRNOP00000026748	0	0	0	0	0.064	0	0	0.71	0.716
Cxcl10	Irf1	10116.ENSRNOP00000003649	10116.ENSRNOP00000010968	0	0	0	0	0.529	0	0	0.675	0.84
Cxcl10	Gbp2	10116.ENSRNOP00000003649	10116.ENSRNOP00000061437	0	0	0	0	0.704	0	0	0.514	0.85
Cxcl9	Ifi47	10116.ENSRNOP00000003627	10116.ENSRNOP00000003343	0	0	0	0	0.469	0	0	0.277	0.599
Cxcl9	Tlr1	10116.ENSRNOP00000003627	10116.ENSRNOP00000068444	0	0	0	0	0.061	0	0	0.497	0.507
Cxcl9	Igtp	10116.ENSRNOP00000003627	10116.ENSRNOP00000034525	0	0	0	0	0.164	0	0	0.445	0.516
Cxcl9	Gbp2	10116.ENSRNOP00000003627	10116.ENSRNOP00000061437	0	0	0	0	0.218	0	0	0.417	0.525
Cxcl9	Il16	10116.ENSRNOP00000003627	10116.ENSRNOP00000016289	0	0	0	0	0.059	0	0	0.583	0.59
Cxcl9	Irf1	10116.ENSRNOP00000003627	10116.ENSRNOP00000010968	0	0	0	0	0.169	0	0	0.541	0.602
Cxcl9	Ptprc	10116.ENSRNOP00000003627	10116.ENSRNOP00000063859	0	0	0	0	0.105	0.042	0	0.59	0.618
Cxcl9	Itgam	10116.ENSRNOP00000003627	10116.ENSRNOP00000026748	0	0	0	0	0.064	0	0	0.62	0.629
Cxcl9	Gbp5	10116.ENSRNOP00000003627	10116.ENSRNOP00000033376	0	0	0	0	0.49	0	0	0.319	0.638
Dock2	Itgb2	10116.ENSRNOP00000056557	10116.ENSRNOP00000001639	0	0	0	0	0.581	0	0	0.24	0.668
Dock2	Hcls1	10116.ENSRNOP00000056557	10116.ENSRNOP00000003326	0	0	0	0	0.521	0	0	0.09	0.546
Dock2	Ikzf1	10116.ENSRNOP00000056557	10116.ENSRNOP00000005902	0	0	0	0	0.631	0	0	0.178	0.683
Dock2	Plek	10116.ENSRNOP00000056557	10116.ENSRNOP00000007044	0	0	0	0	0.518	0	0	0.358	0.677
Dock2	Rac2	10116.ENSRNOP00000056557	10116.ENSRNOP00000009994	0	0	0	0	0.302	0.384	0.615	0.683	0.94
Dock2	Hck	10116.ENSRNOP00000056557	10116.ENSRNOP00000012432	0	0	0	0	0.167	0.057	0.615	0.12	0.698
Dock2	Fyb	10116.ENSRNOP00000056557	10116.ENSRNOP00000018634	0	0	0	0	0.493	0.099	0	0.12	0.563
Dock2	Itgal	10116.ENSRNOP00000056557	10116.ENSRNOP00000024404	0	0	0	0	0.29	0	0	0.263	0.455
Dock2	ENSRNOP00000049153	10116.ENSRNOP00000056557	10116.ENSRNOP00000049153	0	0	0	0	0.547	0	0	0.189	0.616
Dock2	Nckap1l	10116.ENSRNOP00000056557	10116.ENSRNOP00000058936	0	0	0	0	0.335	0.126	0	0.23	0.513
Dock2	Ptprc	10116.ENSRNOP00000056557	10116.ENSRNOP00000063859	0	0	0	0	0.639	0	0	0.136	0.675
ENSRNOP00000049153	Itgb2	10116.ENSRNOP00000049153	10116.ENSRNOP00000001639	0	0	0	0	0.545	0	0	0.167	0.604
ENSRNOP00000049153	Klhl6	10116.ENSRNOP00000049153	10116.ENSRNOP00000002617	0	0	0	0	0.456	0	0	0.321	0.614
ENSRNOP00000049153	Ikzf1	10116.ENSRNOP00000049153	10116.ENSRNOP00000005902	0	0	0	0	0.567	0.046	0	0.167	0.626
ENSRNOP00000049153	Plek	10116.ENSRNOP00000049153	10116.ENSRNOP00000007044	0	0	0	0	0.562	0	0	0.168	0.62
ENSRNOP00000049153	Fyb	10116.ENSRNOP00000049153	10116.ENSRNOP00000018634	0	0	0	0	0.563	0.114	0	0.533	0.803
ENSRNOP00000049153	Ptpn6	10116.ENSRNOP00000049153	10116.ENSRNOP00000059867	0	0	0	0	0.569	0.046	0	0.148	0.619
ENSRNOP00000049153	Ptprc	10116.ENSRNOP00000049153	10116.ENSRNOP00000063859	0	0	0	0	0.57	0.046	0	0.198	0.642
ENSRNOP00000049153	Il2rg	10116.ENSRNOP00000049153	10116.ENSRNOP00000050241	0	0	0	0	0.52	0	0	0.296	0.647
Emr1	Ly86	10116.ENSRNOP00000067220	10116.ENSRNOP00000000149	0	0	0	0	0.45	0	0	0.302	0.6
Emr1	RT1-Bb	10116.ENSRNOP00000067220	10116.ENSRNOP00000000525	0	0	0	0	0.133	0	0	0.476	0.526
Emr1	Itgam	10116.ENSRNOP00000067220	10116.ENSRNOP00000026748	0	0	0	0	0.133	0	0	0.746	0.77
Emr1	Fcgr3a	10116.ENSRNOP00000067220	10116.ENSRNOP00000043183	0	0	0	0	0.43	0	0	0.182	0.514
Emr1	Fcgr2a	10116.ENSRNOP00000067220	10116.ENSRNOP00000055292	0	0	0	0	0.31	0	0	0.465	0.615
Emr1	Fcgr2b	10116.ENSRNOP00000067220	10116.ENSRNOP00000055293	0	0	0	0	0.176	0	0	0.643	0.694
Emr1	Ptprc	10116.ENSRNOP00000067220	10116.ENSRNOP00000063859	0	0	0	0	0.193	0.045	0	0.683	0.734
F10	Itgb2	10116.ENSRNOP00000026677	10116.ENSRNOP00000001639	0	0	0	0	0.062	0	0.615	0	0.623
F10	Itgam	10116.ENSRNOP00000026677	10116.ENSRNOP00000026748	0	0	0	0	0.064	0.041	0.629	0.252	0.717
Fcer1g	Ly86	10116.ENSRNOP00000036716	10116.ENSRNOP00000000149	0	0	0	0	0.395	0	0	0.202	0.496
Fcer1g	RT1-Ba	10116.ENSRNOP00000036716	10116.ENSRNOP00000000523	0	0	0	0	0.15	0	0.325	0.154	0.473
Fcer1g	RT1-Bb	10116.ENSRNOP00000036716	10116.ENSRNOP00000000525	0	0	0	0	0.134	0	0.328	0.087	0.422
Fcer1g	Itgb2	10116.ENSRNOP00000036716	10116.ENSRNOP00000001639	0	0	0	0	0.582	0	0	0.335	0.711
Fcer1g	Hcls1	10116.ENSRNOP00000036716	10116.ENSRNOP00000003326	0	0	0	0	0.24	0	0.629	0	0.706
Fcer1g	Plek	10116.ENSRNOP00000036716	10116.ENSRNOP00000007044	0	0	0	0	0.382	0	0	0.122	0.435
Fcer1g	Rac2	10116.ENSRNOP00000036716	10116.ENSRNOP00000009994	0	0	0	0	0.226	0	0	0.272	0.412
Fcer1g	Myo1f	10116.ENSRNOP00000036716	10116.ENSRNOP00000011513	0	0	0	0	0.433	0.081	0	0	0.457
Fcer1g	Hck	10116.ENSRNOP00000036716	10116.ENSRNOP00000012432	0	0	0	0	0.507	0.123	0.312	0.296	0.762
Fcer1g	Laptm5	10116.ENSRNOP00000036716	10116.ENSRNOP00000015198	0	0	0	0	0.469	0.058	0	0.186	0.557
Fcer1g	Fyb	10116.ENSRNOP00000036716	10116.ENSRNOP00000018634	0	0	0	0	0.198	0	0.384	0.106	0.519
Fcer1g	Itgam	10116.ENSRNOP00000036716	10116.ENSRNOP00000026748	0	0	0	0	0.163	0	0	0.479	0.546
Fcer1g	RT1-Da	10116.ENSRNOP00000036716	10116.ENSRNOP00000048774	0	0	0	0	0.139	0	0.325	0.123	0.446
Fcer1g	Ptprc	10116.ENSRNOP00000036716	10116.ENSRNOP00000063859	0	0	0	0	0.196	0.061	0.208	0.312	0.534
Fcer1g	Il2rg	10116.ENSRNOP00000036716	10116.ENSRNOP00000050241	0	0	0	0	0.155	0	0.384	0.335	0.623
Fcer1g	Fcgr2a	10116.ENSRNOP00000036716	10116.ENSRNOP00000055292	0	0	0	0	0.324	0	0.485	0.641	0.864
Fcer1g	Fcgr2b	10116.ENSRNOP00000036716	10116.ENSRNOP00000055293	0	0	0	0	0.201	0	0.629	0.688	0.899
Fcer1g	Fcgr3a	10116.ENSRNOP00000036716	10116.ENSRNOP00000043183	0	0	0	0	0.212	0.077	0.847	0.702	0.962
Fcer1g	Ptpn6	10116.ENSRNOP00000036716	10116.ENSRNOP00000059867	0	0	0	0	0.191	0.061	0.946	0.269	0.966
Fcgr2a	Itgb2	10116.ENSRNOP00000055292	10116.ENSRNOP00000001639	0	0	0	0	0.096	0	0.508	0.119	0.573
Fcgr2a	Itgam	10116.ENSRNOP00000055292	10116.ENSRNOP00000026748	0	0	0	0	0.089	0	0.588	0.51	0.8
Fcgr2a	Fcgr3a	10116.ENSRNOP00000055292	10116.ENSRNOP00000043183	0	0	0	0.912	0.271	0	0.586	0.474	0.697
Fcgr2a	Fcgr2b	10116.ENSRNOP00000055292	10116.ENSRNOP00000055293	0	0	0	0.955	0.303	0.467	0.3	0.632	0.725
Fcgr2b	LOC103689965	10116.ENSRNOP00000055293	10116.ENSRNOP00000000514	0	0	0	0	0.085	0	0	0.421	0.447
Fcgr2b	RT1-Bb	10116.ENSRNOP00000055293	10116.ENSRNOP00000000525	0	0	0	0	0.088	0	0	0.396	0.425
Fcgr2b	Itgb2	10116.ENSRNOP00000055293	10116.ENSRNOP00000001639	0	0	0	0	0.616	0	0.466	0.479	0.883
Fcgr2b	Rac2	10116.ENSRNOP00000055293	10116.ENSRNOP00000009994	0	0	0	0	0.404	0	0	0.259	0.54
Fcgr2b	Hck	10116.ENSRNOP00000055293	10116.ENSRNOP00000012432	0	0	0	0	0.389	0.116	0.18	0.129	0.562
Fcgr2b	Laptm5	10116.ENSRNOP00000055293	10116.ENSRNOP00000015198	0	0	0	0	0.359	0	0	0.397	0.597
Fcgr2b	Itgal	10116.ENSRNOP00000055293	10116.ENSRNOP00000024404	0	0	0	0	0.111	0	0.181	0.351	0.486
Fcgr2b	Itgam	10116.ENSRNOP00000055293	10116.ENSRNOP00000026748	0	0	0	0	0.163	0	0.373	0.729	0.845
Fcgr2b	Fcgr3a	10116.ENSRNOP00000055293	10116.ENSRNOP00000043183	0	0	0	0.891	0.241	0	0.586	0.779	0.699
Fcgr2b	Ptpn6	10116.ENSRNOP00000055293	10116.ENSRNOP00000059867	0	0	0	0	0.154	0.191	0	0.247	0.44
Fcgr2b	Ptprc	10116.ENSRNOP00000055293	10116.ENSRNOP00000063859	0	0	0	0	0.292	0.081	0	0.722	0.803
Fcgr3a	Ly86	10116.ENSRNOP00000043183	10116.ENSRNOP00000000149	0	0	0	0	0.863	0	0	0.2	0.885
Fcgr3a	Psmb8	10116.ENSRNOP00000043183	10116.ENSRNOP00000000528	0	0	0	0	0.354	0	0	0.276	0.512
Fcgr3a	Itgb2	10116.ENSRNOP00000043183	10116.ENSRNOP00000001639	0	0	0	0	0.538	0.045	0.169	0.158	0.65
Fcgr3a	Plac8	10116.ENSRNOP00000043183	10116.ENSRNOP00000003012	0	0	0	0	0.563	0	0	0	0.563
Fcgr3a	Rac2	10116.ENSRNOP00000043183	10116.ENSRNOP00000009994	0	0	0	0	0.489	0	0	0.053	0.495
Fcgr3a	Hck	10116.ENSRNOP00000043183	10116.ENSRNOP00000012432	0	0	0	0	0.703	0.081	0.818	0.064	0.947
Fcgr3a	Lilrb3	10116.ENSRNOP00000043183	10116.ENSRNOP00000015054	0	0	0	0	0.079	0.076	0.8	0.117	0.829
Fcgr3a	Laptm5	10116.ENSRNOP00000043183	10116.ENSRNOP00000015198	0	0	0	0	0.395	0	0	0.201	0.496
Fcgr3a	Itgal	10116.ENSRNOP00000043183	10116.ENSRNOP00000024404	0	0	0	0	0.22	0	0.15	0.373	0.548
Fcgr3a	Itgam	10116.ENSRNOP00000043183	10116.ENSRNOP00000026748	0	0	0	0	0.127	0	0.15	0.547	0.634
Fcgr3a	Il2rg	10116.ENSRNOP00000043183	10116.ENSRNOP00000050241	0	0	0	0	0.106	0	0	0.375	0.417
Fcgr3a	Gbp2	10116.ENSRNOP00000043183	10116.ENSRNOP00000061437	0	0	0	0	0.348	0	0	0.156	0.426
Fcgr3a	Ptpn6	10116.ENSRNOP00000043183	10116.ENSRNOP00000059867	0	0	0	0	0.216	0.193	0.151	0.077	0.438
Fcgr3a	Ptprc	10116.ENSRNOP00000043183	10116.ENSRNOP00000063859	0	0	0	0	0.355	0.193	0.151	0.554	0.776
Fermt3	Itgb2	10116.ENSRNOP00000028737	10116.ENSRNOP00000001639	0	0	0	0	0.533	0.144	0	0.627	0.838
Fermt3	Hcls1	10116.ENSRNOP00000028737	10116.ENSRNOP00000003326	0	0	0	0	0.589	0.32	0	0.127	0.735
Fermt3	Sash3	10116.ENSRNOP00000028737	10116.ENSRNOP00000006035	0	0	0	0	0.455	0	0	0.103	0.49
Fermt3	Plek	10116.ENSRNOP00000028737	10116.ENSRNOP00000007044	0	0	0	0	0.39	0	0	0.391	0.613
Fermt3	Ncf4	10116.ENSRNOP00000028737	10116.ENSRNOP00000009544	0	0	0	0	0.425	0	0	0.086	0.452
Fermt3	Rac2	10116.ENSRNOP00000028737	10116.ENSRNOP00000009994	0	0	0	0	0.63	0	0	0.138	0.667
Fermt3	Myo1f	10116.ENSRNOP00000028737	10116.ENSRNOP00000011513	0	0	0	0	0.39	0	0	0.141	0.455
Fermt3	Hck	10116.ENSRNOP00000028737	10116.ENSRNOP00000012432	0	0	0	0	0.517	0.051	0	0.19	0.596
Fermt3	Lcp1	10116.ENSRNOP00000028737	10116.ENSRNOP00000014502	0	0	0	0	0.225	0.441	0	0.095	0.574
Fermt3	Laptm5	10116.ENSRNOP00000028737	10116.ENSRNOP00000015198	0	0	0	0	0.548	0	0	0	0.548
Fermt3	Fyb	10116.ENSRNOP00000028737	10116.ENSRNOP00000018634	0	0	0	0	0.233	0	0	0.475	0.581
Fermt3	Itgal	10116.ENSRNOP00000028737	10116.ENSRNOP00000024404	0	0	0	0	0.279	0	0	0.466	0.599
Fermt3	Nckap1l	10116.ENSRNOP00000028737	10116.ENSRNOP00000058936	0	0	0	0	0.421	0	0	0.188	0.51
Fermt3	Ptprc	10116.ENSRNOP00000028737	10116.ENSRNOP00000063859	0	0	0	0	0.424	0	0	0.29	0.573
Fyb	Ly86	10116.ENSRNOP00000018634	10116.ENSRNOP00000000149	0	0	0	0	0.412	0	0	0	0.412
Fyb	RT1-Db1	10116.ENSRNOP00000018634	10116.ENSRNOP00000000522	0	0	0	0	0.131	0	0.615	0	0.651
Fyb	RT1-Ba	10116.ENSRNOP00000018634	10116.ENSRNOP00000000523	0	0	0	0	0.148	0	0.491	0.064	0.558
Fyb	RT1-Bb	10116.ENSRNOP00000018634	10116.ENSRNOP00000000525	0	0	0	0	0.128	0	0.511	0	0.555
Fyb	Itgb2	10116.ENSRNOP00000018634	10116.ENSRNOP00000001639	0	0	0	0	0.61	0	0	0.103	0.635
Fyb	Klhl6	10116.ENSRNOP00000018634	10116.ENSRNOP00000002617	0	0	0	0	0.409	0	0	0	0.409
Fyb	Hcls1	10116.ENSRNOP00000018634	10116.ENSRNOP00000003326	0	0	0	0	0.444	0	0	0.059	0.454
Fyb	Ikzf1	10116.ENSRNOP00000018634	10116.ENSRNOP00000005902	0	0	0	0	0.617	0	0	0	0.617
Fyb	Plek	10116.ENSRNOP00000018634	10116.ENSRNOP00000007044	0	0	0	0	0.652	0	0	0.202	0.711
Fyb	Rac2	10116.ENSRNOP00000018634	10116.ENSRNOP00000009994	0	0	0	0	0.383	0	0	0.077	0.406
Fyb	Myo1f	10116.ENSRNOP00000018634	10116.ENSRNOP00000011513	0	0	0	0	0.256	0	0	0.352	0.497
Fyb	Hck	10116.ENSRNOP00000018634	10116.ENSRNOP00000012432	0	0	0	0	0.203	0.194	0.223	0.115	0.499
Fyb	Lcp1	10116.ENSRNOP00000018634	10116.ENSRNOP00000014502	0	0	0	0	0.259	0	0	0.261	0.429
Fyb	Skap2	10116.ENSRNOP00000018634	10116.ENSRNOP00000016608	0	0	0	0	0.09	0.464	0.6	0.795	0.954
Fyb	Il2rg	10116.ENSRNOP00000018634	10116.ENSRNOP00000050241	0	0	0	0	0.445	0	0	0.044	0.447
Fyb	Pld4	10116.ENSRNOP00000018634	10116.ENSRNOP00000032119	0	0	0	0	0.453	0	0	0	0.453
Fyb	Nckap1l	10116.ENSRNOP00000018634	10116.ENSRNOP00000058936	0	0	0	0	0.386	0	0	0.265	0.529
Fyb	RT1-Da	10116.ENSRNOP00000018634	10116.ENSRNOP00000048774	0	0	0	0	0.155	0	0.629	0.051	0.676
Fyb	Ptprc	10116.ENSRNOP00000018634	10116.ENSRNOP00000063859	0	0	0	0	0.699	0	0.185	0.222	0.792
Fyb	Ptpn6	10116.ENSRNOP00000018634	10116.ENSRNOP00000059867	0	0	0	0	0.578	0	0.484	0.124	0.792
Gbp2	Psmb8	10116.ENSRNOP00000061437	10116.ENSRNOP00000000528	0	0	0	0	0.555	0.051	0	0.527	0.782
Gbp2	Ubd	10116.ENSRNOP00000061437	10116.ENSRNOP00000000995	0	0	0	0	0.183	0.044	0	0.309	0.413
Gbp2	Ifi47	10116.ENSRNOP00000061437	10116.ENSRNOP00000003343	0	0	0	0	0.229	0.078	0	0.55	0.652
Gbp2	Nlrp3	10116.ENSRNOP00000061437	10116.ENSRNOP00000004280	0	0	0	0	0.079	0	0	0.525	0.544
Gbp2	Irf1	10116.ENSRNOP00000061437	10116.ENSRNOP00000010968	0	0	0	0	0.699	0	0	0.614	0.879
Gbp2	Gbp5	10116.ENSRNOP00000061437	10116.ENSRNOP00000033376	0	0	0	0.955	0.219	0.046	0.8	0.738	0.843
Gbp2	Igtp	10116.ENSRNOP00000061437	10116.ENSRNOP00000034525	0	0	0	0	0.407	0.117	0	0.604	0.775
Gbp5	Nlrp3	10116.ENSRNOP00000033376	10116.ENSRNOP00000004280	0	0	0	0	0.106	0	0	0.868	0.878
Gbp5	Irf1	10116.ENSRNOP00000033376	10116.ENSRNOP00000010968	0	0	0	0	0.154	0	0	0.456	0.52
Gpr183	Plek	10116.ENSRNOP00000035137	10116.ENSRNOP00000007044	0	0	0	0	0.487	0	0	0	0.487
Gpr183	Tagap	10116.ENSRNOP00000035137	10116.ENSRNOP00000025580	0	0	0	0	0.309	0	0	0.35	0.532
Gpr183	Ptprc	10116.ENSRNOP00000035137	10116.ENSRNOP00000063859	0	0	0	0	0.374	0	0	0.163	0.454
Gpr183	Hmha1	10116.ENSRNOP00000035137	10116.ENSRNOP00000057381	0	0	0	0	0.132	0.133	0	0.346	0.465
Hck	Ly86	10116.ENSRNOP00000012432	10116.ENSRNOP00000000149	0	0	0	0	0.592	0	0	0.148	0.638
Hck	Itgb2	10116.ENSRNOP00000012432	10116.ENSRNOP00000001639	0	0	0	0	0.718	0.132	0.615	0.238	0.918
Hck	Plac8	10116.ENSRNOP00000012432	10116.ENSRNOP00000003012	0	0	0	0	0.522	0	0	0	0.522
Hck	Hcls1	10116.ENSRNOP00000012432	10116.ENSRNOP00000003326	0	0	0	0	0.28	0.163	0.26	0.223	0.607
Hck	Plek	10116.ENSRNOP00000012432	10116.ENSRNOP00000007044	0	0	0	0	0.567	0	0	0.205	0.641
Hck	Rac2	10116.ENSRNOP00000012432	10116.ENSRNOP00000009994	0	0	0	0	0.59	0.129	0.194	0.209	0.742
Hck	Myo1f	10116.ENSRNOP00000012432	10116.ENSRNOP00000011513	0	0	0	0	0.452	0.076	0	0	0.472
Hck	Lcp1	10116.ENSRNOP00000012432	10116.ENSRNOP00000014502	0	0	0	0	0.337	0.086	0.12	0.044	0.422
Hck	Laptm5	10116.ENSRNOP00000012432	10116.ENSRNOP00000015198	0	0	0	0	0.48	0	0	0	0.48
Hck	Itgal	10116.ENSRNOP00000012432	10116.ENSRNOP00000024404	0	0	0	0	0.268	0.083	0.194	0.168	0.49
Hck	Il2rg	10116.ENSRNOP00000012432	10116.ENSRNOP00000050241	0	0	0	0	0.18	0.135	0.312	0.087	0.495
Hck	Nckap1l	10116.ENSRNOP00000012432	10116.ENSRNOP00000058936	0	0	0	0	0.271	0.125	0.151	0.234	0.53
Hck	Ptpn6	10116.ENSRNOP00000012432	10116.ENSRNOP00000059867	0	0	0	0	0.23	0.196	0.244	0.278	0.617
Hck	Itgam	10116.ENSRNOP00000012432	10116.ENSRNOP00000026748	0	0	0	0	0.262	0.083	0.629	0.201	0.772
Hck	Ptprc	10116.ENSRNOP00000012432	10116.ENSRNOP00000063859	0	0	0	0	0.275	0.082	0.836	0.233	0.905
Hcls1	Itgb2	10116.ENSRNOP00000003326	10116.ENSRNOP00000001639	0	0	0	0	0.569	0	0.442	0.224	0.797
Hcls1	Ncf1	10116.ENSRNOP00000003326	10116.ENSRNOP00000002028	0	0	0	0	0.217	0.081	0	0.264	0.424
Hcls1	Nckap1l	10116.ENSRNOP00000003326	10116.ENSRNOP00000058936	0	0	0	0	0.437	0	0	0.042	0.437
Hcls1	Ncf4	10116.ENSRNOP00000003326	10116.ENSRNOP00000009544	0	0	0	0	0.386	0.068	0	0.119	0.452
Hcls1	Itgam	10116.ENSRNOP00000003326	10116.ENSRNOP00000026748	0	0	0	0	0.225	0	0.316	0.062	0.459
Hcls1	Lsp1	10116.ENSRNOP00000003326	10116.ENSRNOP00000051747	0	0	0	0	0.215	0	0	0.354	0.471
Hcls1	Sash3	10116.ENSRNOP00000003326	10116.ENSRNOP00000006035	0	0	0	0	0.485	0	0	0	0.485
Hcls1	Itgal	10116.ENSRNOP00000003326	10116.ENSRNOP00000024404	0	0	0	0	0.288	0	0.316	0.102	0.525
Hcls1	Plek	10116.ENSRNOP00000003326	10116.ENSRNOP00000007044	0	0	0	0	0.471	0	0	0.141	0.527
Hcls1	Ptprc	10116.ENSRNOP00000003326	10116.ENSRNOP00000063859	0	0	0	0	0.498	0.083	0	0.112	0.555
Hcls1	Lcp1	10116.ENSRNOP00000003326	10116.ENSRNOP00000014502	0	0	0	0	0.532	0	0.206	0.091	0.632
Hcls1	Laptm5	10116.ENSRNOP00000003326	10116.ENSRNOP00000015198	0	0	0	0	0.635	0	0	0.339	0.748
Hcls1	Rac2	10116.ENSRNOP00000003326	10116.ENSRNOP00000009994	0	0	0	0	0.622	0	0.418	0.151	0.797
Hmha1	Sash3	10116.ENSRNOP00000057381	10116.ENSRNOP00000006035	0	0	0	0	0.607	0	0	0	0.607
Hmha1	Ncf4	10116.ENSRNOP00000057381	10116.ENSRNOP00000009544	0	0	0	0	0.233	0.138	0	0.201	0.426
Hmha1	Rac2	10116.ENSRNOP00000057381	10116.ENSRNOP00000009994	0	0	0	0	0.295	0.29	0.283	0.116	0.64
Hmha1	Myo1f	10116.ENSRNOP00000057381	10116.ENSRNOP00000011513	0	0	0	0	0.262	0.054	0	0.361	0.515
Hmha1	Tagap	10116.ENSRNOP00000057381	10116.ENSRNOP00000025580	0	0	0	0	0.149	0	0	0.624	0.666
Hmox1	Ncf1	10116.ENSRNOP00000019192	10116.ENSRNOP00000002028	0	0	0	0	0	0	0	0.58	0.58
Hmox1	Nlrp3	10116.ENSRNOP00000019192	10116.ENSRNOP00000004280	0	0	0	0	0.072	0	0	0.672	0.683
Hmox1	Xdh	10116.ENSRNOP00000019192	10116.ENSRNOP00000009634	0	0	0	0	0.058	0	0	0.455	0.465
Hmox1	Ptprc	10116.ENSRNOP00000019192	10116.ENSRNOP00000063859	0	0	0	0	0.06	0.044	0	0.393	0.406
Hmox1	Itgam	10116.ENSRNOP00000019192	10116.ENSRNOP00000026748	0	0	0	0	0	0	0	0.497	0.497
Hmox1	Tlr1	10116.ENSRNOP00000019192	10116.ENSRNOP00000068444	0.043	0	0	0	0	0	0	0.52	0.521
Ifi47	Psmb8	10116.ENSRNOP00000003343	10116.ENSRNOP00000000528	0	0	0	0	0.484	0	0	0.219	0.58
Ifi47	Tap1	10116.ENSRNOP00000003343	10116.ENSRNOP00000000529	0	0	0	0	0.429	0	0	0.054	0.437
Ifi47	Irf1	10116.ENSRNOP00000003343	10116.ENSRNOP00000010968	0	0	0	0	0.46	0	0	0.344	0.63
Ifi47	LOC685067	10116.ENSRNOP00000003343	10116.ENSRNOP00000032768	0	0	0	0	0.582	0.078	0	0.186	0.659
Igtp	Psmb8	10116.ENSRNOP00000034525	10116.ENSRNOP00000000528	0	0	0	0	0.352	0	0	0.218	0.472
Igtp	Irf1	10116.ENSRNOP00000034525	10116.ENSRNOP00000010968	0	0	0	0	0.382	0	0	0.545	0.707
Igtp	Nlrc5	10116.ENSRNOP00000034525	10116.ENSRNOP00000064308	0	0	0	0	0.14	0.046	0	0.357	0.426
Ikzf1	Itgb2	10116.ENSRNOP00000005902	10116.ENSRNOP00000001639	0	0	0	0	0.604	0.045	0	0.059	0.613
Ikzf1	Klhl6	10116.ENSRNOP00000005902	10116.ENSRNOP00000002617	0	0	0	0	0.616	0.076	0	0.218	0.698
Ikzf1	Lcp1	10116.ENSRNOP00000005902	10116.ENSRNOP00000014502	0	0	0	0	0.278	0.052	0.121	0.236	0.479
Ikzf1	Tagap	10116.ENSRNOP00000005902	10116.ENSRNOP00000025580	0	0	0	0	0.563	0	0	0.072	0.577
Ikzf1	Pld4	10116.ENSRNOP00000005902	10116.ENSRNOP00000032119	0	0	0	0	0.593	0	0	0	0.593
Ikzf1	Il16	10116.ENSRNOP00000005902	10116.ENSRNOP00000016289	0	0	0	0	0.562	0.054	0.13	0.083	0.625
Ikzf1	Plek	10116.ENSRNOP00000005902	10116.ENSRNOP00000007044	0	0	0	0	0.622	0	0	0.074	0.635
Ikzf1	Ptpn6	10116.ENSRNOP00000005902	10116.ENSRNOP00000059867	0	0	0	0	0.587	0.046	0.148	0.044	0.636
Ikzf1	Il2rg	10116.ENSRNOP00000005902	10116.ENSRNOP00000050241	0	0	0	0	0.623	0	0.163	0.155	0.71
Ikzf1	Ptprc	10116.ENSRNOP00000005902	10116.ENSRNOP00000063859	0	0	0	0	0.733	0.046	0.124	0.276	0.817
Il16	Ptprc	10116.ENSRNOP00000016289	10116.ENSRNOP00000063859	0	0	0	0	0.591	0.054	0	0.188	0.659
Il2rg	Itgb2	10116.ENSRNOP00000050241	10116.ENSRNOP00000001639	0	0	0	0	0.603	0	0	0.258	0.693
Il2rg	Sash3	10116.ENSRNOP00000050241	10116.ENSRNOP00000006035	0	0	0	0	0.63	0	0	0.168	0.679
Il2rg	Plek	10116.ENSRNOP00000050241	10116.ENSRNOP00000007044	0	0	0	0	0.448	0	0	0	0.448
Il2rg	Rac2	10116.ENSRNOP00000050241	10116.ENSRNOP00000009994	0	0	0	0	0.364	0	0.252	0.181	0.576
Il2rg	Itgal	10116.ENSRNOP00000050241	10116.ENSRNOP00000024404	0	0	0	0	0.266	0	0.332	0.201	0.574
Il2rg	Itgam	10116.ENSRNOP00000050241	10116.ENSRNOP00000026748	0	0	0	0	0.118	0	0.332	0.358	0.589
Il2rg	RT1-CE10	10116.ENSRNOP00000050241	10116.ENSRNOP00000039057	0	0	0	0	0.07	0	0.388	0.044	0.408
Il2rg	RT1-A1	10116.ENSRNOP00000050241	10116.ENSRNOP00000039088	0	0	0	0	0.077	0	0.388	0.044	0.412
Il2rg	RT1-CE7	10116.ENSRNOP00000050241	10116.ENSRNOP00000039197	0	0	0	0	0.077	0	0.388	0.044	0.412
Il2rg	RT1-A2	10116.ENSRNOP00000050241	10116.ENSRNOP00000050701	0	0	0	0	0.062	0	0.388	0.044	0.403
Il2rg	RT1-CE5	10116.ENSRNOP00000050241	10116.ENSRNOP00000057699	0	0	0	0	0.084	0	0.388	0.044	0.417
Il2rg	RT1-CE4	10116.ENSRNOP00000050241	10116.ENSRNOP00000059471	0	0	0	0	0.099	0	0.388	0.044	0.426
Il2rg	Ptprc	10116.ENSRNOP00000050241	10116.ENSRNOP00000063859	0	0	0	0	0.604	0.089	0.185	0.48	0.826
Il2rg	Ptpn6	10116.ENSRNOP00000050241	10116.ENSRNOP00000059867	0	0	0	0	0.487	0.063	0.784	0.197	0.905
Irf1	Psmb8	10116.ENSRNOP00000010968	10116.ENSRNOP00000000528	0	0	0	0	0.418	0	0	0.524	0.711
Irf1	Tap1	10116.ENSRNOP00000010968	10116.ENSRNOP00000000529	0	0	0	0	0.547	0	0	0.271	0.655
Irf1	LOC685067	10116.ENSRNOP00000010968	10116.ENSRNOP00000032768	0	0	0	0	0.266	0	0	0.236	0.415
Irf1	Nlrc5	10116.ENSRNOP00000010968	10116.ENSRNOP00000064308	0	0	0	0	0.188	0	0	0.356	0.455
Irf1	Tlr1	10116.ENSRNOP00000010968	10116.ENSRNOP00000068444	0	0	0	0	0.051	0	0	0.521	0.525
Itgal	Selplg	10116.ENSRNOP00000024404	10116.ENSRNOP00000000888	0	0	0	0	0.098	0	0	0.59	0.614
Itgal	Itgb2	10116.ENSRNOP00000024404	10116.ENSRNOP00000001639	0	0	0	0	0.345	0.703	0.919	0.826	0.996
Itgal	Sash3	10116.ENSRNOP00000024404	10116.ENSRNOP00000006035	0	0	0	0	0.422	0	0	0	0.422
Itgal	Itgbl1	10116.ENSRNOP00000024404	10116.ENSRNOP00000006264	0	0	0	0	0.064	0.262	0.239	0.294	0.579
Itgal	Rac2	10116.ENSRNOP00000024404	10116.ENSRNOP00000009994	0	0	0	0	0.303	0	0.21	0.168	0.502
Itgal	Lcp1	10116.ENSRNOP00000024404	10116.ENSRNOP00000014502	0	0	0	0	0.193	0.067	0.138	0.361	0.53
Itgal	LOC685067	10116.ENSRNOP00000024404	10116.ENSRNOP00000032768	0	0	0	0	0.156	0	0	0.417	0.486
Itgal	Itgam	10116.ENSRNOP00000024404	10116.ENSRNOP00000026748	0	0	0	0.812	0.154	0	0.8	0.781	0.849
Itgal	Ptprc	10116.ENSRNOP00000024404	10116.ENSRNOP00000063859	0	0	0	0	0.643	0.114	0.122	0.585	0.869
Itgam	LOC103689965	10116.ENSRNOP00000026748	10116.ENSRNOP00000000514	0	0	0	0	0.083	0.238	0.381	0.37	0.691
Itgam	RT1-Bb	10116.ENSRNOP00000026748	10116.ENSRNOP00000000525	0	0	0	0	0.101	0	0	0.553	0.581
Itgam	Itgb2	10116.ENSRNOP00000026748	10116.ENSRNOP00000001639	0	0	0	0	0.329	0.548	0.919	0.837	0.995
Itgam	Ncf1	10116.ENSRNOP00000026748	10116.ENSRNOP00000002028	0	0	0	0	0.168	0	0	0.42	0.498
Itgam	Nlrp3	10116.ENSRNOP00000026748	10116.ENSRNOP00000004280	0	0	0	0	0.154	0	0	0.608	0.654
Itgam	Itgbl1	10116.ENSRNOP00000026748	10116.ENSRNOP00000006264	0	0	0	0	0.064	0.262	0.239	0.262	0.56
Itgam	Plek	10116.ENSRNOP00000026748	10116.ENSRNOP00000007044	0	0	0	0	0.315	0	0	0.182	0.416
Itgam	Rac2	10116.ENSRNOP00000026748	10116.ENSRNOP00000009994	0	0	0	0	0.159	0	0.21	0.253	0.461
Itgam	Lcp1	10116.ENSRNOP00000026748	10116.ENSRNOP00000014502	0	0	0	0	0.204	0.067	0.138	0.195	0.416
Itgam	Tlr1	10116.ENSRNOP00000026748	10116.ENSRNOP00000068444	0	0	0	0	0.064	0.056	0.107	0.699	0.73
Itgam	Ptprc	10116.ENSRNOP00000026748	10116.ENSRNOP00000063859	0	0	0	0	0.194	0.105	0.122	0.908	0.934
Itgb2	Ly86	10116.ENSRNOP00000001639	10116.ENSRNOP00000000149	0	0	0	0	0.714	0	0	0.286	0.787
Itgb2	LOC103689965	10116.ENSRNOP00000001639	10116.ENSRNOP00000000514	0	0	0	0	0.078	0.07	0.48	0.234	0.613
Itgb2	LOC680329	10116.ENSRNOP00000001639	10116.ENSRNOP00000031486	0	0	0	0	0.401	0	0	0	0.401
Itgb2	Klhl6	10116.ENSRNOP00000001639	10116.ENSRNOP00000002617	0	0	0	0	0.431	0	0	0	0.431
Itgb2	Nckap1l	10116.ENSRNOP00000001639	10116.ENSRNOP00000058936	0	0	0	0	0.231	0	0	0.3	0.439
Itgb2	Ncf1	10116.ENSRNOP00000001639	10116.ENSRNOP00000002028	0	0	0	0	0.221	0.155	0	0.223	0.444
Itgb2	Pld4	10116.ENSRNOP00000001639	10116.ENSRNOP00000032119	0	0	0	0	0.514	0	0	0	0.514
Itgb2	Npnt	10116.ENSRNOP00000001639	10116.ENSRNOP00000066696	0	0	0	0	0.045	0.103	0.415	0.295	0.599
Itgb2	Myo1f	10116.ENSRNOP00000001639	10116.ENSRNOP00000011513	0	0	0	0	0.497	0.164	0.145	0.065	0.619
Itgb2	Ncf4	10116.ENSRNOP00000001639	10116.ENSRNOP00000009544	0	0	0	0	0.207	0.442	0	0.275	0.651
Itgb2	Lcp1	10116.ENSRNOP00000001639	10116.ENSRNOP00000014502	0	0	0	0	0.588	0.099	0.159	0.138	0.695
Itgb2	Ptpn6	10116.ENSRNOP00000001639	10116.ENSRNOP00000059867	0	0	0	0	0.646	0.136	0.13	0.21	0.762
Itgb2	Plek	10116.ENSRNOP00000001639	10116.ENSRNOP00000007044	0	0	0	0	0.811	0	0	0.242	0.851
Itgb2	Rac2	10116.ENSRNOP00000001639	10116.ENSRNOP00000009994	0	0	0	0	0.72	0.064	0.329	0.388	0.878
Itgb2	Ptprc	10116.ENSRNOP00000001639	10116.ENSRNOP00000063859	0	0	0	0	0.806	0.156	0.13	0.403	0.904
Itgb2	Laptm5	10116.ENSRNOP00000001639	10116.ENSRNOP00000015198	0	0	0	0	0.855	0.322	0	0.189	0.913
Klhl6	Lcp1	10116.ENSRNOP00000002617	10116.ENSRNOP00000014502	0	0	0	0	0.151	0.054	0	0.412	0.486
Klhl6	Sash3	10116.ENSRNOP00000002617	10116.ENSRNOP00000006035	0	0	0	0	0.257	0	0	0.399	0.534
Klhl6	Ptprc	10116.ENSRNOP00000002617	10116.ENSRNOP00000063859	0	0	0	0	0.623	0	0	0	0.623
LOC103689965	RT1-CE5	10116.ENSRNOP00000000514	10116.ENSRNOP00000057699	0	0	0	0	0.076	0	0	0.398	0.419
LOC103690108	Tap1	10116.ENSRNOP00000045388	10116.ENSRNOP00000000529	0	0	0	0	0.113	0.121	0.6	0.087	0.677
LOC680329	LOC690813	10116.ENSRNOP00000031486	10116.ENSRNOP00000047952	0	0	0	0.843	0.243	0	0.5	0.087	0.608
Laptm5	Ly86	10116.ENSRNOP00000015198	10116.ENSRNOP00000000149	0	0	0	0	0.571	0	0	0.465	0.761
Laptm5	Ncf1	10116.ENSRNOP00000015198	10116.ENSRNOP00000002028	0	0	0	0	0.187	0.323	0	0.201	0.522
Laptm5	Sash3	10116.ENSRNOP00000015198	10116.ENSRNOP00000006035	0	0	0	0	0.51	0	0	0.068	0.523
Laptm5	Plek	10116.ENSRNOP00000015198	10116.ENSRNOP00000007044	0	0	0	0	0.722	0	0	0.181	0.763
Laptm5	Ncf4	10116.ENSRNOP00000015198	10116.ENSRNOP00000009544	0	0	0	0	0.368	0.513	0	0.074	0.69
Laptm5	Rac2	10116.ENSRNOP00000015198	10116.ENSRNOP00000009994	0	0	0	0	0.748	0	0	0.106	0.765
Laptm5	Myo1f	10116.ENSRNOP00000015198	10116.ENSRNOP00000011513	0	0	0	0	0.655	0	0	0.425	0.793
Laptm5	Lcp1	10116.ENSRNOP00000015198	10116.ENSRNOP00000014502	0	0	0	0	0.586	0	0	0.058	0.594
Laptm5	Ptpn6	10116.ENSRNOP00000015198	10116.ENSRNOP00000059867	0	0	0	0	0.421	0	0	0	0.421
Laptm5	RT1-DMb	10116.ENSRNOP00000015198	10116.ENSRNOP00000066169	0	0	0	0	0.513	0	0	0	0.513
Laptm5	RT1-Da	10116.ENSRNOP00000015198	10116.ENSRNOP00000048774	0	0	0	0	0.509	0	0	0.086	0.532
Laptm5	Lsp1	10116.ENSRNOP00000015198	10116.ENSRNOP00000051747	0	0	0	0	0.362	0	0	0.302	0.536
Laptm5	Nckap1l	10116.ENSRNOP00000015198	10116.ENSRNOP00000058936	0	0	0	0	0.631	0	0	0.193	0.69
Laptm5	Ptprc	10116.ENSRNOP00000015198	10116.ENSRNOP00000063859	0	0	0	0	0.694	0	0	0.08	0.706
Lcp1	Plek	10116.ENSRNOP00000014502	10116.ENSRNOP00000007044	0	0	0	0	0.452	0.153	0	0.07	0.531
Lcp1	Rac2	10116.ENSRNOP00000014502	10116.ENSRNOP00000009994	0	0	0	0	0.454	0.083	0.128	0.168	0.588
Lcp1	Myo1f	10116.ENSRNOP00000014502	10116.ENSRNOP00000011513	0	0	0	0	0.226	0.102	0	0.32	0.486
Lcp1	Tagap	10116.ENSRNOP00000014502	10116.ENSRNOP00000025580	0	0	0	0	0.201	0	0	0.306	0.422
Lcp1	Ptpn6	10116.ENSRNOP00000014502	10116.ENSRNOP00000059867	0	0	0	0	0.519	0.044	0	0.129	0.565
Lcp1	Ptprc	10116.ENSRNOP00000014502	10116.ENSRNOP00000063859	0	0	0	0	0.585	0.044	0	0.18	0.646
Lilrb3	Ptpn6	10116.ENSRNOP00000015054	10116.ENSRNOP00000059867	0	0	0	0	0.061	0.315	0.867	0.36	0.938
Lsp1	Ptprc	10116.ENSRNOP00000051747	10116.ENSRNOP00000063859	0	0	0	0	0.248	0.045	0.126	0.233	0.454
Ly86	Nckap1l	10116.ENSRNOP00000000149	10116.ENSRNOP00000058936	0	0	0	0	0.412	0	0	0	0.412
Ly86	Ptprc	10116.ENSRNOP00000000149	10116.ENSRNOP00000063859	0	0	0	0	0.438	0	0	0.068	0.454
Ly86	Ncf4	10116.ENSRNOP00000000149	10116.ENSRNOP00000009544	0	0	0	0	0.274	0	0	0.338	0.498
Ly86	Plek	10116.ENSRNOP00000000149	10116.ENSRNOP00000007044	0	0	0	0	0.497	0	0	0.065	0.51
Ly86	Plac8	10116.ENSRNOP00000000149	10116.ENSRNOP00000003012	0	0	0	0	0.541	0	0	0	0.541
Ly86	Tlr1	10116.ENSRNOP00000000149	10116.ENSRNOP00000068444	0	0	0	0	0.091	0.501	0	0.205	0.608
Ly86	Pld4	10116.ENSRNOP00000000149	10116.ENSRNOP00000032119	0	0	0	0	0.612	0	0	0	0.612
Ly86	Rac2	10116.ENSRNOP00000000149	10116.ENSRNOP00000009994	0	0	0	0	0.672	0	0	0	0.672
Myo1f	Plek	10116.ENSRNOP00000011513	10116.ENSRNOP00000007044	0	0	0	0	0.437	0	0	0.35	0.619
Myo1f	Ncf4	10116.ENSRNOP00000011513	10116.ENSRNOP00000009544	0	0	0	0	0.354	0.099	0	0.093	0.426
Myo1f	Rac2	10116.ENSRNOP00000011513	10116.ENSRNOP00000009994	0	0	0	0	0.366	0.131	0.114	0.309	0.617
Myo1f	RT1-CE7	10116.ENSRNOP00000011513	10116.ENSRNOP00000039197	0	0	0	0	0.07	0	0	0.462	0.478
Myo1f	Nckap1l	10116.ENSRNOP00000011513	10116.ENSRNOP00000058936	0	0	0	0	0.464	0.059	0	0.086	0.499
Myo1f	Tagap	10116.ENSRNOP00000011513	10116.ENSRNOP00000025580	0	0	0	0	0.209	0	0	0.397	0.502
Myo1f	Ptprc	10116.ENSRNOP00000011513	10116.ENSRNOP00000063859	0	0	0	0	0.513	0.068	0	0	0.526
Mzb1	Pou2af1	10116.ENSRNOP00000030810	10116.ENSRNOP00000061720	0	0	0	0	0.585	0	0	0.474	0.772
Naip6	Nlrp3	10116.ENSRNOP00000024501	10116.ENSRNOP00000004280	0	0	0	0	0.095	0	0	0.72	0.735
Ncf1	Ptafr	10116.ENSRNOP00000002028	10116.ENSRNOP00000017687	0	0	0	0	0.382	0	0	0.151	0.453
Ncf1	Xdh	10116.ENSRNOP00000002028	10116.ENSRNOP00000009634	0	0	0	0	0.08	0	0	0.54	0.559
Ncf1	Ncf4	10116.ENSRNOP00000002028	10116.ENSRNOP00000009544	0	0	0	0.584	0.188	0.104	0.8	0.859	0.898
Ncf1	Rac2	10116.ENSRNOP00000002028	10116.ENSRNOP00000009994	0	0	0	0	0.145	0.378	0.872	0.983	0.998
Ncf4	Plek	10116.ENSRNOP00000009544	10116.ENSRNOP00000007044	0	0	0	0	0.368	0	0	0.089	0.4
Ncf4	Pld4	10116.ENSRNOP00000009544	10116.ENSRNOP00000032119	0	0	0	0	0.414	0	0	0.045	0.416
Ncf4	Ptpn6	10116.ENSRNOP00000009544	10116.ENSRNOP00000059867	0	0	0	0	0.429	0	0	0	0.429
Ncf4	Xdh	10116.ENSRNOP00000009544	10116.ENSRNOP00000009634	0	0	0	0	0.107	0	0	0.439	0.478
Ncf4	Nckap1l	10116.ENSRNOP00000009544	10116.ENSRNOP00000058936	0	0	0	0	0.535	0	0	0	0.535
Ncf4	Rac2	10116.ENSRNOP00000009544	10116.ENSRNOP00000009994	0	0	0	0	0.559	0.378	0.838	0.829	0.991
Nckap1l	Sash3	10116.ENSRNOP00000058936	10116.ENSRNOP00000006035	0	0	0	0	0.493	0	0	0.22	0.588
Nckap1l	Rac2	10116.ENSRNOP00000058936	10116.ENSRNOP00000009994	0	0	0	0	0.608	0.239	0.718	0.322	0.935
Nckap1l	Ptpn6	10116.ENSRNOP00000058936	10116.ENSRNOP00000059867	0	0	0	0	0.416	0.07	0	0	0.434
Nckap1l	Ptprc	10116.ENSRNOP00000058936	10116.ENSRNOP00000063859	0	0	0	0	0.51	0.07	0	0.45	0.728
Nlrc5	Psmb8	10116.ENSRNOP00000064308	10116.ENSRNOP00000000528	0	0	0	0	0.175	0.042	0	0.407	0.49
Nlrc5	Tap1	10116.ENSRNOP00000064308	10116.ENSRNOP00000000529	0	0	0	0	0.631	0	0	0.24	0.708
Nlrc5	Nlrp3	10116.ENSRNOP00000064308	10116.ENSRNOP00000004280	0	0	0	0.558	0.086	0	0	0.894	0.446
Nlrc5	Ptprc	10116.ENSRNOP00000064308	10116.ENSRNOP00000063859	0	0	0	0	0.408	0	0	0.11	0.451
Nlrp3	Ptprc	10116.ENSRNOP00000004280	10116.ENSRNOP00000063859	0	0	0	0	0.154	0	0	0.398	0.47
Nlrp3	Tlr1	10116.ENSRNOP00000004280	10116.ENSRNOP00000068444	0	0	0	0	0.062	0	0	0.711	0.717
Plac8	RT1-Da	10116.ENSRNOP00000003012	10116.ENSRNOP00000048774	0	0	0	0	0.512	0	0	0.064	0.523
Plac8	Rac2	10116.ENSRNOP00000003012	10116.ENSRNOP00000009994	0	0	0	0	0.519	0	0	0.14	0.569
Pld4	Plek	10116.ENSRNOP00000032119	10116.ENSRNOP00000007044	0	0	0	0	0.278	0	0	0.207	0.403
Pld4	Unc93b1	10116.ENSRNOP00000032119	10116.ENSRNOP00000024018	0	0	0	0	0.419	0	0	0	0.419
Plek	Ptpn6	10116.ENSRNOP00000007044	10116.ENSRNOP00000059867	0	0	0	0	0.428	0	0	0	0.428
Plek	Tagap	10116.ENSRNOP00000007044	10116.ENSRNOP00000025580	0	0	0	0	0.431	0	0	0.194	0.522
Plek	Ptprc	10116.ENSRNOP00000007044	10116.ENSRNOP00000063859	0	0	0	0	0.706	0	0	0.154	0.741
Plek	Rac2	10116.ENSRNOP00000007044	10116.ENSRNOP00000009994	0	0	0	0	0.543	0.055	0	0.471	0.751
Pou2af1	Tagap	10116.ENSRNOP00000061720	10116.ENSRNOP00000025580	0	0	0	0	0.115	0	0	0.445	0.488
Prg4	Rnaset2	10116.ENSRNOP00000059900	10116.ENSRNOP00000017601	0	0	0	0	0	0	0	0.403	0.403
Psmb8	RT1-Bb	10116.ENSRNOP00000000528	10116.ENSRNOP00000000525	0	0	0	0	0.186	0	0	0.333	0.434
Psmb8	RT1-CE5	10116.ENSRNOP00000000528	10116.ENSRNOP00000057699	0	0	0	0	0.202	0	0	0.337	0.449
Psmb8	Rac2	10116.ENSRNOP00000000528	10116.ENSRNOP00000009994	0	0	0	0	0.371	0.078	0.13	0.126	0.5
Psmb8	RT1-DMb	10116.ENSRNOP00000000528	10116.ENSRNOP00000066169	0	0	0	0	0.186	0	0	0.438	0.523
Psmb8	RT1-A2	10116.ENSRNOP00000000528	10116.ENSRNOP00000050701	0	0	0	0	0.154	0	0	0.496	0.556
Psmb8	RT1-Da	10116.ENSRNOP00000000528	10116.ENSRNOP00000048774	0	0	0	0	0.42	0	0	0.444	0.664
Psmb8	Ubd	10116.ENSRNOP00000000528	10116.ENSRNOP00000000995	0	0	0	0	0.154	0.329	0.6	0.448	0.858
Psmb8	Tap1	10116.ENSRNOP00000000528	10116.ENSRNOP00000000529	0	0.062	0	0	0.761	0.07	0	0.562	0.897
Ptpn6	RT1-Db1	10116.ENSRNOP00000059867	10116.ENSRNOP00000000522	0	0	0	0	0.174	0	0.935	0.045	0.944
Ptpn6	RT1-Ba	10116.ENSRNOP00000059867	10116.ENSRNOP00000000523	0	0	0	0	0.137	0.041	0.382	0	0.443
Ptpn6	RT1-Bb	10116.ENSRNOP00000059867	10116.ENSRNOP00000000525	0	0	0	0	0.143	0	0.935	0.045	0.942
Ptpn6	Sash3	10116.ENSRNOP00000059867	10116.ENSRNOP00000006035	0	0	0	0	0.431	0.06	0	0	0.443
Ptpn6	Rac2	10116.ENSRNOP00000059867	10116.ENSRNOP00000009994	0	0	0	0	0.458	0.099	0.206	0.218	0.656
Ptpn6	Tnfrsf14	10116.ENSRNOP00000059867	10116.ENSRNOP00000018492	0	0	0	0	0.097	0.14	0.6	0.267	0.741
Ptpn6	RT1-Da	10116.ENSRNOP00000059867	10116.ENSRNOP00000048774	0	0	0	0	0.154	0.041	0.935	0	0.943
Ptpn6	Ptprc	10116.ENSRNOP00000059867	10116.ENSRNOP00000063859	0	0	0	0.677	0.695	0.153	0	0.318	0.756
Ptprc	RT1-Db1	10116.ENSRNOP00000063859	10116.ENSRNOP00000000522	0	0	0	0	0.216	0	0.956	0.242	0.971
Ptprc	RT1-Ba	10116.ENSRNOP00000063859	10116.ENSRNOP00000000523	0	0	0	0	0.207	0.046	0.512	0.293	0.704
Ptprc	RT1-Bb	10116.ENSRNOP00000063859	10116.ENSRNOP00000000525	0	0	0	0	0.192	0	0.949	0.64	0.983
Ptprc	Selplg	10116.ENSRNOP00000063859	10116.ENSRNOP00000000888	0	0	0	0	0.13	0	0	0.521	0.566
Ptprc	Sash3	10116.ENSRNOP00000063859	10116.ENSRNOP00000006035	0	0	0	0	0.554	0.093	0	0	0.578
Ptprc	Rac2	10116.ENSRNOP00000063859	10116.ENSRNOP00000009994	0	0	0	0	0.657	0.099	0.129	0.19	0.753
Ptprc	Tagap	10116.ENSRNOP00000063859	10116.ENSRNOP00000025580	0	0	0	0	0.465	0	0	0.056	0.473
Ptprc	RT1-Da	10116.ENSRNOP00000063859	10116.ENSRNOP00000048774	0	0	0	0	0.355	0.046	0.962	0.278	0.98
Ptprc	RT1-A2	10116.ENSRNOP00000063859	10116.ENSRNOP00000050701	0	0	0	0	0.08	0	0.154	0.496	0.573
Ptprc	Tlr1	10116.ENSRNOP00000063859	10116.ENSRNOP00000068444	0	0	0	0	0.107	0.133	0	0.582	0.648
RGD1563231	Tnfrsf14	10116.ENSRNOP00000067361	10116.ENSRNOP00000018492	0	0	0	0	0.103	0	0	0.477	0.511
RT1-A1	RT1-CE10	10116.ENSRNOP00000039088	10116.ENSRNOP00000039057	0	0	0	0.979	0.204	0	0.6	0	0.667
RT1-A1	RT1-CE15	10116.ENSRNOP00000039088	10116.ENSRNOP00000051211	0	0	0	0.977	0.162	0	0.6	0.528	0.654
RT1-A1	RT1-A2	10116.ENSRNOP00000039088	10116.ENSRNOP00000050701	0	0	0	0.982	0.184	0	0.6	0.527	0.662
RT1-A1	RT1-CE7	10116.ENSRNOP00000039088	10116.ENSRNOP00000039197	0	0	0	0.983	0.202	0	0.6	0	0.667
RT1-A1	RT1-CE5	10116.ENSRNOP00000039088	10116.ENSRNOP00000057699	0	0	0	0.98	0.207	0	0.6	0	0.669
RT1-A1	RT1-CE4	10116.ENSRNOP00000039088	10116.ENSRNOP00000059471	0	0	0	0.979	0.207	0	0.6	0	0.669
RT1-A2	Tap1	10116.ENSRNOP00000050701	10116.ENSRNOP00000000529	0	0	0	0	0.127	0.121	0.6	0.52	0.833
RT1-A2	RT1-CE10	10116.ENSRNOP00000050701	10116.ENSRNOP00000039057	0	0	0	0.978	0.207	0	0.6	0.31	0.671
RT1-A2	RT1-CE7	10116.ENSRNOP00000050701	10116.ENSRNOP00000039197	0	0	0	0.98	0.125	0	0.6	0	0.635
RT1-A2	RT1-Da	10116.ENSRNOP00000050701	10116.ENSRNOP00000048774	0	0	0	0.627	0.101	0.054	0	0.898	0.409
RT1-A2	RT1-CE15	10116.ENSRNOP00000050701	10116.ENSRNOP00000051211	0	0	0	0.978	0.134	0	0.6	0.308	0.641
RT1-A2	RT1-CE5	10116.ENSRNOP00000050701	10116.ENSRNOP00000057699	0	0	0	0.979	0.199	0	0.6	0.235	0.667
RT1-A2	RT1-CE4	10116.ENSRNOP00000050701	10116.ENSRNOP00000059471	0	0	0	0.978	0.205	0	0.6	0.204	0.669
RT1-Ba	RT1-Db1	10116.ENSRNOP00000000523	10116.ENSRNOP00000000522	0	0	0	0.652	0.599	0.711	0.78	0.618	0.978
RT1-Ba	RT1-DMb	10116.ENSRNOP00000000523	10116.ENSRNOP00000066169	0	0	0	0.635	0.628	0.446	0	0.514	0.823
RT1-Ba	RT1-Da	10116.ENSRNOP00000000523	10116.ENSRNOP00000048774	0	0	0	0.935	0.783	0	0.6	0.693	0.913
RT1-Ba	RT1-Bb	10116.ENSRNOP00000000523	10116.ENSRNOP00000000525	0	0	0	0.654	0.698	0.992	0.78	0.726	0.999
RT1-Bb	RT1-Db1	10116.ENSRNOP00000000525	10116.ENSRNOP00000000522	0	0	0	0.959	0.859	0	0.72	0.701	0.96
RT1-Bb	Tap1	10116.ENSRNOP00000000525	10116.ENSRNOP00000000529	0	0.003	0	0	0.128	0	0	0.39	0.445
RT1-Bb	RT1-DMb	10116.ENSRNOP00000000525	10116.ENSRNOP00000066169	0	0	0	0.651	0.254	0.193	0.6	0.497	0.781
RT1-Bb	RT1-Da	10116.ENSRNOP00000000525	10116.ENSRNOP00000048774	0	0	0	0.638	0.451	0.497	0.793	0.757	0.954
RT1-CE10	RT1-CE7	10116.ENSRNOP00000039057	10116.ENSRNOP00000039197	0	0	0	0.976	0.158	0	0.6	0.58	0.653
RT1-CE10	RT1-CE15	10116.ENSRNOP00000039057	10116.ENSRNOP00000051211	0	0	0	0.975	0.186	0	0.6	0.548	0.664
RT1-CE10	RT1-CE4	10116.ENSRNOP00000039057	10116.ENSRNOP00000059471	0	0	0	0.975	0.207	0	0.6	0	0.669
RT1-CE10	RT1-CE5	10116.ENSRNOP00000039057	10116.ENSRNOP00000057699	0	0	0	0.979	0.207	0	0.6	0	0.669
RT1-CE15	Tap1	10116.ENSRNOP00000051211	10116.ENSRNOP00000000529	0	0	0	0	0.163	0.121	0.6	0.087	0.695
RT1-CE15	RT1-CE7	10116.ENSRNOP00000051211	10116.ENSRNOP00000039197	0	0	0	0.978	0.16	0	0.6	0.575	0.653
RT1-CE15	RT1-CE5	10116.ENSRNOP00000051211	10116.ENSRNOP00000057699	0	0	0	0.977	0.158	0	0.6	0	0.648
RT1-CE15	RT1-CE4	10116.ENSRNOP00000051211	10116.ENSRNOP00000059471	0	0	0	0.977	0.156	0	0.6	0.696	0.653
RT1-CE3	Tap1	10116.ENSRNOP00000064233	10116.ENSRNOP00000000529	0	0	0	0	0.11	0.121	0.6	0.087	0.676
RT1-CE4	Tap1	10116.ENSRNOP00000059471	10116.ENSRNOP00000000529	0	0	0	0	0.218	0.121	0.6	0.087	0.715
RT1-CE4	RT1-CE7	10116.ENSRNOP00000059471	10116.ENSRNOP00000039197	0	0	0	0.976	0.198	0	0.6	0.699	0.67
RT1-CE4	RT1-CE5	10116.ENSRNOP00000059471	10116.ENSRNOP00000057699	0	0	0	0.978	0.207	0	0.6	0.619	0.673
RT1-CE5	Tap1	10116.ENSRNOP00000057699	10116.ENSRNOP00000000529	0	0	0	0	0.194	0.121	0.6	0.087	0.706
RT1-CE5	RT1-CE7	10116.ENSRNOP00000057699	10116.ENSRNOP00000039197	0	0	0	0.98	0.196	0	0.6	0	0.664
RT1-CE5	RT1-Da	10116.ENSRNOP00000057699	10116.ENSRNOP00000048774	0	0	0	0	0.124	0.054	0	0.465	0.518
RT1-CE7	Tap1	10116.ENSRNOP00000039197	10116.ENSRNOP00000000529	0	0	0	0	0.172	0.121	0.6	0.087	0.698
RT1-DMb	RT1-Db1	10116.ENSRNOP00000066169	10116.ENSRNOP00000000522	0	0	0	0.672	0.76	0.307	0.6	0.62	0.942
RT1-DMb	Tap1	10116.ENSRNOP00000066169	10116.ENSRNOP00000000529	0	0	0	0	0.12	0	0	0.424	0.471
RT1-DMb	RT1-Da	10116.ENSRNOP00000066169	10116.ENSRNOP00000048774	0	0	0	0.649	0.828	0.853	0.6	0.638	0.991
RT1-Da	RT1-Db1	10116.ENSRNOP00000048774	10116.ENSRNOP00000000522	0	0	0	0.66	0.935	0.809	0.839	0.54	0.998
RT1-Da	Rac2	10116.ENSRNOP00000048774	10116.ENSRNOP00000009994	0	0	0	0	0.398	0	0	0.093	0.43
Rac2	Sash3	10116.ENSRNOP00000009994	10116.ENSRNOP00000006035	0	0	0	0	0.613	0	0	0	0.613
Rnaset2	Unc93b1	10116.ENSRNOP00000017601	10116.ENSRNOP00000024018	0	0	0	0	0.401	0	0	0.054	0.409
Sash3	Selplg	10116.ENSRNOP00000006035	10116.ENSRNOP00000000888	0	0	0	0	0.446	0	0	0	0.446
Tagap	Tnfrsf14	10116.ENSRNOP00000025580	10116.ENSRNOP00000018492	0	0	0	0	0.093	0	0	0.412	0.444
Tlr1	Unc93b1	10116.ENSRNOP00000068444	10116.ENSRNOP00000024018	0	0	0	0	0.062	0.088	0	0.529	0.562
Tmem176a	Tmem176b	10116.ENSRNOP00000048649	10116.ENSRNOP00000011327	0	0	0	0.685	0.952	0.115	0	0.907	0.968
