# Supplementary material for: Neuroinflammation in the medial prefrontal cortex exerts a crucial role in bone cancer pain
Source: Front Mol Neurosci. 2022 Oct 25;15:1026593. doi: 10.3389/fnmol.2022.1026593 (PMC9642970; doi:10.3389/fnmol.2022.1026593)
Supplement: Supplementary Table 3 — The count and fold change of the 147 DEmRNAs in the mPFC between Sham and BCP rats. [file Table_3.xlsx]

## Sheet: SP-vs-BP.gene.pheatmap
st_gene_id		exp_BP3	exp_SP2	exp_SP5	exp_SP4	exp_SP1	exp_SP3	exp_BP4	exp_BP5	exp_BP1	exp_BP2	st_gene_id	gene_id	gene_symbol
G10116_19247	Cst3	11.9615	11.6964	11.311	11.6033	11.325	11.4237	12.1819	12.1972	11.7457	11.8829	G10116_2190	361612	P4ha3	Cst3
G10116_11713	S100b	10.1323	9.94749	9.71648	9.8848	9.48041	9.70034	10.0565	10.1178	9.94276	10.0019	G10116_7437	60568	Syt11	S100b
G10116_22314	Fth1	10.5725	10.4786	10.1936	10.5101	10.3756	10.3189	10.6063	10.6787	10.5991	10.651	G10116_8366	252895	Pcdhga9	Fth1
G10116_10505	Prkacb	7.3087	7.54133	7.47873	7.64997	7.60763	7.63865	7.3699	7.3014	7.45705	7.36492	G10116_996	311872	Zbtb43	Prkacb
G10116_80	Mef2c	6.99944	7.24298	7.35041	7.42886	7.27165	7.32625	7.08608	6.95245	7.1335	7.06156	G10116_1503	25423	Ctsc	Mef2c
G10116_1853	Mapk1	7.16169	7.33298	7.35403	7.35826	7.27146	7.34713	7.18299	7.04865	7.22795	7.1914	G10116_28320	365330	Olr142	Mapk1
G10116_7916	Hmgcs1	6.91229	7.05561	6.92932	7.27286	6.92172	7.17532	6.81967	6.7174	6.65421	6.79844	G10116_24975	102553691	LOC102553691	Hmgcs1
G10116_23911	Sgtb	6.39335	6.65148	6.58976	6.88947	6.63923	6.80413	6.49841	6.44824	6.50557	6.4957	G10116_21615	317589	Stk26	Sgtb
G10116_752	Itih3	7.21975	6.74766	6.62439	6.41177	6.32679	6.26585	6.79507	6.9005	6.83036	6.80568	G10116_10021	404641	Mas1l	Itih3
G10116_8357	Mlc1	7.36999	6.96405	6.88411	6.87197	6.57031	6.72506	7.15431	7.08576	6.99164	7.15015	G10116_26369	25704	Il2ra	Mlc1
G10116_19006	Ctss	7.37547	6.67694	6.26922	7.21539	6.17632	6.63749	7.46508	7.268	7.16239	7.19318	G10116_7536	60421	Prmt1	Ctss
G10116_5704	Rpsa	8.57042	8.35548	8.1644	8.22747	8.24579	8.18879	8.55109	8.64882	8.41819	8.47553	G10116_11811	257642	LOC257642	Rpsa
G10116_22664	Rplp0	8.37821	8.21587	8.05929	8.12557	8.06846	8.01134	8.49853	8.42924	8.17607	8.25611	G10116_12458	498704	Prr7	Rplp0
G10116_22683	B2m	7.86734	7.70196	7.27929	7.60837	7.18626	7.47216	8.95504	8.42769	8.16295	7.92997	G10116_181	679641	Cfap57	B2m
G10116_6129	Prdx6	8.06286	7.62498	7.70217	7.42626	7.60103	7.40718	8.05934	8.07328	7.68496	7.83162	G10116_27196	25548	Slc34a1	Prdx6
G10116_27356	Rps19	8.05734	7.80806	7.51444	7.86722	7.63764	7.60303	8.10203	8.06722	7.84844	8.01514	G10116_15823	25682	Ppard	Rps19
G10116_3462	Rpl27a	7.97871	7.75054	7.37998	7.85555	7.60385	7.71184	8.00011	7.93934	7.87977	7.90195	G10116_932	498284	Itln1	Rpl27a
G10116_25821	Rpl8	7.8553	7.67786	7.41979	7.79623	7.64198	7.72322	8.00326	7.90099	7.84818	7.89797	G10116_20764	25019	Xrcc6	Rpl8
G10116_5362	Ndrg2	9.84397	9.46946	9.3516	9.19724	9.03889	8.98834	9.56853	9.65718	9.47092	9.41285	G10116_29779	303393	Cox7b	Ndrg2
G10116_26441	Rps15	9.36337	9.26768	8.71706	9.04152	8.95379	8.94181	9.48138	9.4241	9.18408	9.45933	G10116_15088	140931	Hnrnph1	Rps15
G10116_26156	Rpl13a	9.197	8.99019	8.62753	9.06604	8.83712	8.74164	9.14249	9.12544	9.0684	9.17617	G10116_13060	116691	Cyth1	Rpl13a
G10116_2834	Syt1	8.71414	8.88359	9.03645	9.05458	9.11463	8.95963	8.82171	8.69665	8.88692	8.8234	G10116_10998	688324	Ccdc57	Syt1
G10116_19028	Rps11	8.75586	8.53282	8.08513	8.55194	8.36925	8.38582	8.70674	8.71757	8.54245	8.6405	G10116_4343	494204	Ly49i4	Rps11
G10116_27254	Rpl32	8.87107	8.61908	8.2666	8.73176	8.50259	8.50184	8.84753	8.86357	8.61335	8.86099	G10116_6880	499864	RGD1563680	Rpl32
G10116_8528	Ftl1	8.83589	8.68233	8.42807	8.49354	8.39772	8.46471	9.07572	8.93221	8.69251	8.7701	G10116_8284	116692	Cyth2	Ftl1
G10116_25246	Rps2	8.8653	8.68531	8.45241	8.51861	8.5775	8.52466	8.91385	8.95936	8.70543	8.85739	G10116_28935	291006	Diras2	Rps2
G10116_22300	Rpl18a	8.80436	8.63967	8.38254	8.55804	8.51317	8.48297	8.8261	8.82871	8.62106	8.75956	G10116_10143	500925	Ccdc184	Rpl18a
G10116_3283	Nyap2	3.24793	3.53978	3.68594	3.75916	3.58616	3.45943	3.36177	2.9855	3.34341	3.33914	G10116_8412	315345	Copz1	Nyap2
G10116_118	Hdac9	3.51223	3.82579	4.01436	3.89239	3.78136	3.6565	3.60999	3.28836	3.45154	3.39232	G10116_29676	100912578	LOC100912578	Hdac9
G10116_13760	Tmem132d	3.06178	3.68594	3.84398	3.91552	3.70044	4.07039	3.44758	3.39369	3.66448	3.42895	G10116_13329	306655	Irx4	Tmem132d
G10116_22750	Hecw2	3.30743	3.62293	3.81967	4.01346	3.52857	3.82171	3.43296	3.3799	3.51475	3.32912	G10116_19203	81710	Msx1	Hecw2
G10116_10023	Mlip	3.74416	3.88264	4.07382	3.8953	3.90304	3.84097	3.72247	3.67469	3.57894	3.70487	G10116_18241	140725	Cacng4	Mlip
G10116_19717	Sestd1	3.67356	3.88362	3.90304	3.97911	3.76129	3.89821	3.64847	3.56682	3.72465	3.70487	G10116_7491	24942	Chm	Sestd1
G10116_18742	Nln	3.61824	3.97545	3.82171	4.07468	3.91839	4.02503	3.70487	3.59096	3.74093	3.75596	G10116_30186	304733	Epb41l5	Nln
G10116_6228	Kcnh7	3.55949	3.84599	3.93734	4.34199	3.8846	4.20006	3.86888	3.45022	3.8268	3.75809	G10116_19580	310417	Proser1	Kcnh7
G10116_28067	Dclk3	3.45154	3.93452	3.86691	4.11437	3.99277	4.27352	3.79597	3.8268	3.64616	3.68706	G10116_16169	297961	Ube2j1	Dclk3
G10116_19913	Apln	4.08916	3.80323	3.57531	3.86592	3.55827	3.7939	4.01881	3.96162	3.93357	4.02059	G10116_1351	25690	Ahr	Apln
G10116_5707	Rapgef3	4.42828	3.98094	4.05224	3.69377	3.68818	3.75596	4.17951	4.14893	4.25399	4.01881	G10116_12523	27100	Gfer	Rapgef3
G10116_1261	Nectin3	3.97728	4.28762	4.1643	4.39849	3.94111	4.13586	3.99277	3.85	3.63343	3.94579	G10116_23808	364134	Tecrl	Nectin3
G10116_10640	Slitrk3	3.79286	4.13914	3.98003	4.10852	4.07039	4.05832	3.9855	3.70929	3.80012	3.95047	G10116_6904	314598	Wiz	Slitrk3
G10116_3331	Dennd4a	3.81558	4.0072	4.07553	4.20242	3.90977	4.0009	3.89627	3.7301	3.7845	3.77821	G10116_359	365661	Erbin	Dennd4a
G10116_10874	Ppm1l	3.75168	4.02059	4.1102	4.35473	4.10769	4.35473	4	3.95047	3.99367	3.95047	G10116_8934	140638	Apoa5	Ppm1l
G10116_2862	Pak3	4.07468	4.10685	4.35966	4.53854	4.20789	4.27947	4.20398	3.96901	4.13258	4.14975	G10116_24494	681825	Vbp1	Pak3
G10116_531	RGD1564053	4.01881	4.19535	4.21412	4.43162	4.30524	4.35755	4.21801	3.94111	4.16189	4.12681	G10116_15908	362826	Atcay	RGD1564053
G10116_350	RT1-CE5	3.87184	2.97453	3.22805	2.61589	2.65306	3.01078	5.74308	4.98596	4.61294	4.18982	G10116_12552	497959	Proca1	RT1-CE5
G10116_16098	RT1-A1	4.50526	3.45549	3.56071	2.62994	2.94486	2.82579	4.39917	5.15421	4.74362	4.31904	G10116_30190	691921	LOC691921	RT1-A1
G10116_11617	Arhgdib	3.96625	3.11936	3.57652	3.56316	3.2854	3.59694	4.68482	4.47054	4.20789	4.15137	G10116_7139	302808	Zdhhc9	Arhgdib
G10116_17039	Pld4	4.0635	3.81865	3.79909	3.90014	3.35332	3.5097	4.87135	4.66334	4.32121	4.13586	G10116_11085	366276	Prpf6	Pld4
G10116_28441	Ctsz	3.85798	3.81044	3.43162	3.62059	3.05832	3.42089	4.9486	4.62877	3.99095	3.71809	G10116_12789	83582	Polr1b	Ctsz
G10116_1621	RT1-DMb	4.0045	3.69265	3.13586	3.38128	2.99277	3.34341	4.87086	4.12516	3.41414	3.72028	G10116_19139	108349537	LOC108349537	RT1-DMb
G10116_1822	Hapln2	3.8846	3.4019	2.90689	3.15543	3.38957	3.46336	3.89821	4.05398	3.78973	3.59096	G10116_18205	64196	Safb	Hapln2
G10116_21021	Vwa1	3.74953	3.31615	3.52482	3.30451	3.33914	3.38957	3.8268	3.75916	3.89045	3.64386	G10116_23938	24207	Apoc3	Vwa1
G10116_26710	Tgfb1	3.76871	3.5472	3.32625	3.28688	3.26153	3.13093	4.05658	3.853	3.42626	3.69265	G10116_26396	59117	Ago2	Tgfb1
G10116_3731	RGD1309036	4.42425	4.08066	3.90785	4.03298	4.13586	4.31759	4.47444	4.59813	4.37016	4.45746	G10116_1991	25376	Ambn	RGD1309036
G10116_17892	Ube3b	4.79338	4.5097	4.48091	4.48864	4.38612	4.40395	4.60466	4.72955	4.67073	4.61765	G10116_16490	314639	Zfr2	Ube3b
G10116_10831	Usp54	4.71205	4.26903	4.18824	4.26529	4.08066	4.27128	4.57954	4.5509	4.60051	4.41075	G10116_14868	689105	Ackr1	Usp54
G10116_13613	Smox	4.82324	4.64674	4.18587	4.23649	4.26303	4.23879	4.78293	4.53605	4.71809	4.54102	G10116_18944	296349	Ttpal	Smox
G10116_26570	Far2	3.81967	4.39025	4.37365	4.46663	4.73064	4.54782	4.36036	4.1035	4.17153	4.17233	G10116_28188	287646	Ttll6	Far2
G10116_6981	Pak7	4.14975	4.48091	4.5601	4.54659	4.53792	4.52293	4.3067	4.19692	4.14649	4.10434	G10116_21214	313609	Pdik1l	Pak7
G10116_9586	Clstn2	4.13832	4.29793	4.32625	4.35966	4.36807	4.45286	4.20945	4.19535	4.10936	4.2555	G10116_1138	311944	Paxip1	Clstn2
G10116_16231	Lrp12	4.11187	4.5552	4.57773	4.63807	4.6017	4.66334	4.34127	4.39369	4.44228	4.33485	G10116_22738	315606	Kmt2a	Lrp12
G10116_5954	Slk	4.24945	4.42962	4.67186	4.82731	4.51286	4.61471	4.49953	4.14812	4.41616	4.36947	G10116_21064	29476	Glg1	Slk
G10116_4766	Erc2	4.27202	4.69711	4.94111	5.03122	4.59455	4.91169	4.62819	4.36107	4.51286	4.62176	G10116_6444	685067	LOC685067	Erc2
G10116_912	Dnm3	4.45022	4.60585	4.70044	4.73498	4.63169	4.66164	4.52795	4.37573	4.55459	4.51223	G10116_11055	116711	Ceacam9	Dnm3
G10116_2012	Pdzrn3	4.48993	4.79805	4.80116	4.7241	4.69599	4.89385	4.66505	4.54905	4.53605	4.50144	G10116_25086	500085	Svopl	Pdzrn3
G10116_28393	Plppr5	4.62819	4.7126	4.79077	4.76235	4.77873	4.75969	4.59813	4.52231	4.60881	4.53232	G10116_28250	293874	Trpm6	Plppr5
G10116_21981	RT1-A2	5.15826	4.18982	4.29425	3.41549	3.44361	3.34767	6.16611	6.23381	5.71452	5.07082	G10116_2625	362184	Dnajc24	RT1-A2
G10116_26705	Ndrg1	4.79025	4.60763	4.61176	4.5741	4.46858	4.62	4.91313	4.98185	5.08789	4.6893	G10116_27184	361632	Pik3c2a	Ndrg1
G10116_24483	Oaf	5.05224	4.65478	4.39438	4.48929	4.28762	4.26153	5.00405	4.87184	4.96347	4.5741	G10116_19733	293130	Ndufc2	Oaf
G10116_21863	Cotl1	4.70044	4.51916	4.29278	4.38474	4.45746	4.30159	5.00315	4.84097	4.78555	4.67186	G10116_20605	63849	Mmp8	Cotl1
G10116_14209	Ifngr1	4.80219	4.70819	4.5292	4.52795	4.52482	4.46728	5.0635	4.91934	4.854	4.66732	G10116_23157	246301	Ascl3	Ifngr1
G10116_22215	Atp6v0e1	4.83036	4.57954	4.3799	4.56316	4.53481	4.44559	4.85449	4.95606	4.79494	4.77241	G10116_2087	287148	Rpusd1	Atp6v0e1
G10116_13458	Laptm5	4.73715	4.27053	4.32625	4.51349	3.96255	4.03298	5.3565	5.03738	4.49889	4.78136	G10116_8419	689746	Ttll11	Laptm5
G10116_24054	Cx3cr1	4.95791	4.83542	4.67016	4.66959	4.21801	4.42021	5.45845	5.18745	4.68313	5.01569	G10116_8387	680266	Gnb1l	Cx3cr1
G10116_3422	Anxa3	4.96947	4.49697	4.29352	4.71589	4.15218	4.3875	5.71891	5.35509	4.79338	4.8475	G10116_12347	297952	Gpr63	Anxa3
G10116_17912	C1qc	5.0268	4.80219	4.69599	4.53419	4.1334	4.2211	6.1643	5.52888	5.47768	4.97177	G10116_4732	500906	Cyth4	C1qc
G10116_28497	LOC688778	5.18349	4.41819	5.16027	4.2817	4.30378	4.17393	5.33163	4.97682	4.96671	5.46663	G10116_7930	306066	Tdrd3	LOC688778
G10116_21966	Adhfe1	5.36877	4.96301	4.89821	4.69321	4.6565	4.68032	5.03474	5.20906	5.22612	5.19771	G10116_11069	499368	Calhm3	Adhfe1
G10116_26018	Mettl7a	5.1643	4.80581	4.75382	4.37016	4.62117	4.57289	4.88753	5.11103	4.92172	4.94673	G10116_27294	362686	Cebpz	Mettl7a
G10116_16624	Cd74	3.82579	4.57107	4.4957	3.93168	3.46728	3.86592	9.39416	7.93322	6.44211	6.49538	G10116_13733	363707	Srp68	Cd74
G10116_29633	C1qa	6.06329	5.71342	5.44758	5.54473	5.17991	5.38888	7.55105	6.81622	6.57077	6.15441	G10116_3309	85257	Cnga3	C1qa
G10116_26616	Fcer1g	6.0648	5.26529	5.48414	5.79805	5.09001	5.3572	7.10329	6.50764	5.87799	5.91552	G10116_25290	288564	Pop7	Fcer1g
G10116_20931	Npc2	6.10056	5.64212	5.76421	5.98391	5.46826	5.68482	6.75275	6.30816	5.89893	6.12122	G10116_10967	308519	Dpy19l3	Npc2
G10116_5396	Tmem176b	6.12019	5.80735	5.48961	5.77795	5.17353	5.52544	6.64933	6.51144	5.80452	6.15866	G10116_1694	294297	Scube3	Tmem176b
G10116_20127	Sorbs2	6.06824	6.23745	6.54133	6.53496	6.35808	6.35209	6.14282	6.07125	6.11249	6.20965	G10116_16382	294864	Cct5	Sorbs2
G10116_7324	Opcml	6.09529	6.3565	6.3773	6.52089	6.45302	6.56894	6.21645	6.19121	6.24736	6.34554	G10116_25356	314214	L3hypdh	Opcml
G10116_18694	Slc8a2	6.0018	6.3966	6.44162	6.32499	6.55597	6.45105	6.26153	6.10748	6.25607	6.22574	G10116_16756	102555149	LOC102555149	Slc8a2
G10116_16635	Vopp1	5.82043	6.23592	5.96924	6.23534	6.18864	6.26922	5.9644	5.90014	6.01525	6.03276	G10116_29583	405202	Olr1739	Vopp1
G10116_70	Large1	5.9507	6.25569	6.17373	6.34376	6.33253	6.40088	6.08108	6.0974	6.12288	6.16772	G10116_15137	288909	Nanos3	Large1
G10116_619	Gad1	6.07746	6.21529	6.2075	6.1418	6.31361	6.23783	5.95	6.1206	5.99413	6.05897	G10116_10925	311726	Pcmtd2	Gad1
G10116_13915	Ogdh	5.87209	6.05528	6.1645	6.08555	5.99118	6.05246	5.92624	5.88728	5.8802	5.9364	G10116_14636	502663	Serf2	Ogdh
G10116_14600	Cacna2d1	5.76633	5.94953	6.01592	6.25399	5.9528	6.10811	5.81327	5.56438	5.93097	5.81916	G10116_19616	365834	Fam160a1	Cacna2d1
G10116_14367	Nxf1	6.18488	5.89676	5.82883	5.82324	5.78869	5.79025	6.05485	6.13771	5.93074	6.02525	G10116_27467	24898	Slc6a3	Nxf1
G10116_17929	Abhd3	6.45187	6.08151	5.90063	5.97039	5.85773	5.848	6.22747	6.33718	6.16752	6.224	G10116_12130	294333	Fam207a	Abhd3
G10116_2310	Kcnip2	5.59216	4.95	5.01346	4.55643	5.23649	5.33914	5.31578	5.73633	5.43896	5.44725	G10116_14495	303604	Map3k3	Kcnip2
G10116_19755	Selplg	5.76553	5.15421	5.29866	5.24489	4.81455	4.92458	5.76394	6.21296	5.39917	5.22265	G10116_1776	688320	LOC688320	Selplg
G10116_24185	Rnaset2	5.337	5.04221	4.86196	5.06652	4.66107	4.86691	6.09972	5.75676	5.44328	5.34802	G10116_3933	361728	Tmem138	Rnaset2
G10116_9687	Csf1r	5.44725	5.24831	5.13217	5.16269	4.76765	4.84348	5.90087	5.51381	5.14771	5.39197	G10116_13659	367215	Trem3	Csf1r
G10116_29991	Tpp1	5.40769	5.04614	5.1534	4.88509	4.79181	4.89433	5.54288	5.36982	5.11936	5.15704	G10116_20110	64316	Srpx	Tpp1
G10116_4963	Tmem176a	5.67271	5.4002	5.15299	5.43129	5.00854	5.12433	6.4733	5.98094	5.56071	5.78842	G10116_30040	296390	Ube2v1	Tmem176a
G10116_13495	C1qb	5.6744	5.56468	5.12557	5.32805	4.77821	4.98504	6.79155	6.24298	5.86171	5.54381	G10116_17064	361945	Postn	C1qb
G10116_18864	Ubqln4	5.87258	5.41481	5.52168	5.23228	5.38578	5.20828	5.55275	5.71891	5.50811	5.68846	G10116_8578	313618	Maco1	Ubqln4
G10116_18213	Rasd2	5.98618	5.74012	5.51191	5.32265	5.46074	5.70901	5.82248	6.06867	5.85425	5.97453	G10116_26062	296145	Fbln7	Rasd2
G10116_12696	Nrep	5.56224	5.69627	5.73417	5.76368	5.74658	5.93357	5.35191	5.64357	5.36702	5.41244	G10116_9296	362739	Ppp2r3c	Nrep
G10116_3510	Plcb1	5.23726	5.67582	5.74846	5.90689	5.60526	5.69349	5.53325	5.20594	5.59455	5.43463	G10116_20984	246214	Lrit1	Plcb1
G10116_16143	Cacna2d3	5.0387	5.4957	5.46172	5.6851	5.65535	5.78346	5.4121	5.31433	5.29829	5.38405	G10116_6187	192179	Gpm6b	Cacna2d3
G10116_2957	Cd47	5.34341	5.45582	5.50843	5.58406	5.52325	5.4822	5.44394	5.17832	5.21257	5.27575	G10116_4975	498166	Gal3st4	Cd47
G10116_9739	Cacnb4	5.20359	5.37226	5.38991	5.79986	5.43029	5.60851	5.30378	5.04002	5.31868	5.29462	G10116_26557	100912195	LOC100912195	Cacnb4
G10116_7008	Scn1a	4.76553	5.1152	4.89045	5.08321	4.89433	5.18031	4.74524	4.91695	4.70764	4.74953	G10116_13603	290396	Diaph3	Scn1a
G10116_25191	Slitrk1	4.91025	5.23496	5.31433	5.47086	5.29241	5.44427	5.0955	5.10476	5.14323	5.14037	G10116_3461	361778	Sfxn4	Slitrk1
G10116_24065	Dcaf7	5.0197	5.17033	5.29462	5.30779	5.20789	5.2521	5.10601	4.97591	5.11395	5.13052	G10116_3606	287130	Ptx4	Dcaf7
G10116_19793	Plppr4	4.94251	5.2709	5.48768	5.34376	5.36632	5.29829	5.07253	4.96301	5.13996	5.13873	G10116_4407	312952	Impad1	Plppr4
G10116_26801	Kcnj3	4.89627	5.15543	5.37573	5.28392	5.22419	5.31976	5.18587	4.86196	5.0781	4.93499	G10116_968	81635	Adar	Kcnj3
G10116_9126	Dgkb	4.774	5.26003	5.19338	5.44559	5.11811	5.37608	5.06307	4.69265	5.07596	5.06091	G10116_6851	313574	Nt5c1a	Dgkb
G10116_13541	Ssx2ip	4.77979	5.14649	5.09466	5.21994	5.17113	5.29094	4.94392	4.79233	4.98003	4.9542	G10116_10224	246766	Ggta1	Ssx2ip
G10116_16385	RT1-Da	2.15704	2.79077	2.32193	2.56071	2.28983	2.37851	7.30387	5.7137	4.38198	4.65992	G10116_29136	291905	Fto	RT1-Da
G10116_10830	RT1-Ba	2.52607	2.21723	1.98185	1.86394	1.62761	0.941106	7.06544	6.28651	4.48285	4.20945	G10116_17300	314830	Krr1	RT1-Ba
G10116_11295	C3	2.93168	1.37851	2.07382	1.65535	0.970854	2.0036	6.20203	5.34731	3.76235	3.41549	G10116_16474	691171	Ulk3	C3
G10116_10984	RT1-Db1	1.55582	1.9222	1.36737	1.39506	1.67356	1.36737	6.20105	4.98504	3.85997	4.11187	G10116_7701	108350547	LOC108350547	RT1-Db1
G10116_3544	LOC680329	0.526069	0.286881	0	0	0.15056	0.15056	8.71266	7.73498	5.13504	2.29866	G10116_12715	117019	Eif2b4	LOC680329
G10116_10413	RGD1563231	0	0	0	0	0	0	8.75726	5.76261	6.97842	3.99458	G10116_2840	89818	Vamp5	RGD1563231
G10116_29256	RT1-Bb	1.02857	1.63691	1.04963	0.713696	1.18269	0.85599	4.07039	3.7666	2.57773	3.07724	G10116_12065	29238	Drd3	RT1-Bb
G10116_7523	Plac8	1.79077	1.98185	1.5008	1.81558	0.903038	1.57046	4.96578	3.92979	3.70044	2.83996	G10116_19114	108349769	LOC108349769	Plac8
G10116_6331	Cebpa	2.52356	1.87184	2.19535	2.18903	1.9222	1.75702	2.74631	2.61589	2.64155	2.11437	G10116_6897	108350576	LOC108350576	Cebpa
G10116_7384	Arhgap4	2.23266	2.19849	2.10098	1.9486	1.87184	2.03914	2.74201	2.61589	2.3978	2.38128	G10116_24561	25269	Pvalb	Arhgap4
G10116_3245	Arhgap27	2.36457	2.26003	2.21101	2.07724	2.16993	2.17313	2.86196	2.62527	2.37016	2.40054	G10116_15490	362428	Rimklb	Arhgap27
G10116_11254	Adgre1	2.26604	2.08066	2.11103	2.37016	1.69599	2.02148	3.41414	2.80323	2.71809	2.54844	G10116_25648	103693914	LOC103693914	Adgre1
G10116_29110	Ptpn6	2.14405	2.16027	2.02503	1.90304	1.64155	1.96717	3.24336	2.70708	2.59455	2.37573	G10116_16410	373544	Ermp1	Ptpn6
G10116_4878	Irf1	2.30743	2.08746	1.7866	1.77821	1.8679	1.84398	3.17153	2.70929	2.64616	2.64155	G10116_27004	367307	Dis3l2	Irf1
G10116_10498	Irgm2	2.30451	2.20163	1.848	2.06005	2.0072	1.94486	3.08916	2.84398	2.60881	2.53356	G10116_10500	286904	Cyp4f4	Irgm2
G10116_5317	Itgam	2.80941	1.89918	2.0635	2.17632	1.774	1.91839	3.14731	3.06695	2.48027	2.89336	G10116_18475	108348189	LOC108348189	Itgam
G10116_9418	Itgb2	2.34767	2.20789	1.67807	1.926	1.88753	1.88753	2.99277	3.14568	2.25399	2.56071	G10116_17647	295090	Vom2r45	Itgb2
G10116_2120	Igtp	2.28688	1.87971	1.69599	1.73985	1.70929	1.65992	2.85997	2.79494	2.46467	2.35614	G10116_22091	360229	Cox8c	Igtp
G10116_27711	Ifi47	1.62761	1.81558	1.43296	1.32769	1.3505	1.3505	3.54102	3.10936	2.61117	2.27202	G10116_17732	685936	Pfn3	Ifi47
G10116_813	Fcgr3a	2.0036	1.5509	1.23266	1.80735	1.18269	1.56071	3.61589	3.1375	2.27202	2.20789	G10116_17773	297099	Hoxa9	Fcgr3a
G10116_966	Lsp1	2.11437	1.91073	1.91456	2.16672	1.15056	1.54597	3.27202	3.30012	2.27798	2.55336	G10116_13788	316552	Rnf11l2	Lsp1
G10116_8851	Hcls1	2.23879	2.11437	1.63227	1.79077	1.46989	1.57046	3.4489	2.90689	2.51854	2.08066	G10116_10185	689499	Stum	Hcls1
G10116_7501	Gbp2	1.82375	1.90304	1.53107	1.90304	1.49057	1.70929	3.28836	2.92029	2.51602	2.59455	G10116_11077	300075	Tomm22	Gbp2
G10116_23463	Ncf1	1.83592	1.7866	1.63227	1.848	1.32193	1.68257	3.50843	2.74631	2.50335	2.47249	G10116_24073	296925	Aass	Ncf1
G10116_21558	LOC100364500	3.32481	0.978196	2.68482	1.66448	0.757023	1.13093	2.38957	3.58135	3.34056	3.20789	G10116_25577	302703	Klhl34	LOC100364500
G10116_6145	RT1-CE3	2.71589	0.9855	2.32481	1.3505	0.871844	1.31615	3.20477	3.18269	2.82375	2.67807	G10116_2686	289362	Gpatch2	RT1-CE3
G10116_29148	RT1-CE7	2.75489	2.02148	1.83996	1.16993	1.35614	0.748461	2.29572	3.04963	2.63923	2.78031	G10116_13730	309696	Bcr	RT1-CE7
G10116_8898	Cchcr1	3.17792	2.04264	2.43296	1.70929	1.76129	1.90689	2.07039	2.82171	2.46205	3.0197	G10116_30203	293820	Psat1	Cchcr1
G10116_5244	Phyhd1	3.62059	3.07382	2.82782	2.84197	2.72028	2.92029	3.66221	2.848	3.5435	3.46858	G10116_17929	291793	Abhd3	Phyhd1
G10116_6943	Cybc1	3.4489	3.15704	3.07895	3.04789	3.08576	3.21723	3.65764	3.57046	3.29866	3.46858	G10116_27628	29589	Pou3f4	Cybc1
G10116_23365	Wnt7a	3.72792	3.27501	3.12763	3.24336	3.17313	3.14893	3.55827	3.46467	3.35332	3.38543	G10116_5660	364535	Tmem161a	Wnt7a
G10116_18633	Sall1	3.32337	3.06178	3.05658	2.94298	2.70487	2.854	3.851	3.43563	3.10098	3.44228	G10116_2436	100361997	Ect2l2	Sall1
G10116_3540	Bin2	3.48285	3.34908	3.08916	3.02148	2.71149	3.12433	4.22342	3.73444	3.2032	3.54473	G10116_2473	499095	Zfp94	Bin2
G10116_14382	Ctgf	3.16511	2.63459	2.70044	2.7137	2.40054	2.48543	3.37573	3.926	3.99095	3.40054	G10116_615	85497	Klf15	Ctgf
G10116_11074	Fcgr2a	3.11437	2.51854	2.75916	2.68032	2.43563	2.45418	3.79494	3.45943	3.05832	3.08916	G10116_18824	360268	Sult1e1	Fcgr2a
G10116_8177	Lcp1	3.06695	2.69377	2.47768	2.72901	2.27798	2.76977	4.14486	3.53978	3.20006	3.03562	G10116_24835	288044	Tm4sf19	Lcp1
G10116_2293	Rasal2	2.88557	3.21568	3.48929	3.57289	3.07895	3.38957	3.17473	2.82985	3.04439	3.08746	G10116_18037	81707	Mmp14	Rasal2
G10116_9403	Slc16a7	2.63459	2.80735	2.83996	3.22188	2.854	3.07553	2.73118	2.57289	2.5435	2.66903	G10116_25297	311166	Clp1	Slc16a7
G10116_13824	Fam198b	2.57046	3.10769	2.96901	3.43296	2.92029	3.28244	2.86987	2.72901	2.67807	2.78031	G10116_6602	288744	RGD1306556	Fam198b
G10116_9290	Cyp11b2	2.58976	2.90881	3.1177	3.04439	3.19377	3.34767	2.61824	2.70708	2.83592	2.8679	G10116_28439	680110	Rprm	Cyp11b2
G10116_9985	LOC103690050	3.0268	3	3.39094	3.21257	2.95233	3.09592	2.63923	2.67582	2.68257	2.79701	G10116_17049	303039	Wwc1	LOC103690050
G10116_4130	Slit2	2.77189	3.08746	3.38128	3.27053	3.17951	3.12267	2.9542	2.84398	2.94673	2.86196	G10116_28157	363333	Chaf1a	Slit2
G10116_13221	Ankrd50	2.74416	2.99095	3.08746	3.25248	3.04264	3.18428	2.91839	2.88947	2.81352	2.97269	G10116_20180	679140	Exosc1	Ankrd50
G10116_2624	Gjb2	2.44361	3.81455	3.64847	3.24793	2.76341	2.68257	2.61353	2.70929	2.85	2.37016	G10116_7459	81746	Pggt1b	Gjb2
G10116_4294	Pcdhga3	2.4957	2.88166	3.17951	2.90497	3.24031	2.74416	2.47768	2.59694	2.23266	2.76977	G10116_27843	102548459	LOC102548459	Pcdhga3
G10116_15282	Igsf3	2.41143	2.774	2.88166	2.9222	2.56071	2.76977	2.54597	2.57046	2.47768	2.40871	G10116_10006	304282	Baiap2l1	Igsf3
G10116_7405	LOC103689965	3.12598	2.55336	2.59932	2.55582	2.25701	2.18587	5.1206	3.96532	3.90304	3.26604	G10116_27824	89828	Chl1	LOC103689965
G10116_28081	RT1-CE13	2.55582	2.01078	2.44626	2.32481	1.7137	2.38681	3.23726	3.70598	3.24945	3.07724	G10116_3833	296086	Ndufaf1	RT1-CE13
G10116_483	Cd37	2.71589	2.65992	2.28983	2.58256	2.03914	2.26604	3.91934	3.55582	3.01436	2.88753	G10116_6921	25314	Emp1	Cd37
G10116_13884	Rac2	2.54597	2.20477	2.03914	2.43829	1.852	1.95977	3.87578	3.53605	3.04264	2.68706	G10116_17982	294207	Ppp1r11	Rac2
G10116_19666	RT1-CE4	2.36737	2.05311	2.23573	2.1177	1.72247	2.29572	4.24489	3.56682	3.2032	2.39506	G10116_2103	289590	Ociad1	RT1-CE4
G10116_22199	Psmb8	2.45418	2.04264	2.07382	2.42223	2.1635	2.29278	4.13258	3.55336	3.73985	2.85599	G10116_5569	171090	Giot1	Psmb8
G10116_13493	LOC103690108	3.62644	2.73552	2.67356	1.12433	2.03562	1.29866	3.03738	3.71039	3.46597	3.35473	G10116_6109	192262	C1s	LOC103690108
G10116_6892	RT1-CE10	3.32193	1.97453	2.56071	1.38957	1.46467	1.57531	3.60763	3.9782	3.58376	3.0321	G10116_17208	362556	Ttc4	RT1-CE10
G10116_19436	Skap2	2.926	2.84599	2.58496	2.75489	2.26903	2.45154	3.66562	3.18587	2.93734	2.93546	G10116_10412	171145	Eif2b3	Skap2
G10116_11013	Shc1	2.87578	2.70044	2.80735	2.86196	2.41684	2.68482	3.48156	3.2765	3.0018	3.01792	G10116_11897	689679	LOC689679	Shc1
G10116_4732	Cyth4	2.9222	2.64847	2.77821	2.79909	2.32481	2.45418	3.37573	3.10936	2.87971	3.09255	G10116_13711	362319	Tmbim7	Cyth4
G10116_19402	Plek	3.07724	2.58256	2.34199	2.67807	2	2.40599	3.8125	3.17792	2.56803	3.08066	G10116_29796	689765	B3glct	Plek
G10116_1890	Tifab	2.79286	2.75489	2.49313	2.29278	2.40871	2.35614	3.39917	3.41414	2.39232	3.09592	G10116_15727	500625	Atad2b	Tifab
G10116_809	Cd33	2.67129	2.90111	2.50589	2.40327	2.43829	2.53356	3.4957	3.4489	2.80323	3.26604	G10116_4470	498399	Sec14l4	Cd33
G10116_8488	Zbtb40	3.07724	2.57046	2.62059	2.39506	2.31615	2.32769	2.67129	2.72901	2.85997	2.70487	G10116_1819	500790	Cactin	Zbtb40
G10116_11128	Zfp710	2.90689	2.77821	2.85	2.5509	2.55336	2.51349	3.08236	3	2.85	2.75489	G10116_13495	29687	C1qb	Zfp710
G10116_28452	Hmox1	2.90304	2.62527	2.28096	2.38128	2.03914	2.0072	3.23879	2.80323	3.06005	2.90304	G10116_29440	108351267	LOC108351267	Hmox1
G10116_12149	Unc93b1	2.62527	2.40327	2.67356	2.37851	2.21723	2.10769	3.29131	3.05658	2.76341	2.83996	G10116_4639	690930	Ms4a6c	Unc93b1
G10116_14037	Nckap1l	2.94111	2.59216	2.57046	2.67582	2.1177	2.33056	3.43162	2.93923	2.72247	2.78241	G10116_4360	361574	Snrnp70	Nckap1l
G10116_19093	Lpcat2	2.86394	2.39506	2.52105	2.52607	2.38681	2.36457	3.36877	3.05137	2.54597	2.72901	G10116_2046	306274	Ercc6	Lpcat2
G10116_8080	Ptafr	2.68482	2.45418	2.23573	2.37851	2.09761	2.21723	3.27947	2.86394	2.60407	2.57046	G10116_13996	100362547	Ap1g2	Ptafr
G10116_12515	Ly86	2.73552	2.31904	2.32769	2.1635	2.10769	2.25399	3.61353	3.23113	2.67582	2.75061	G10116_15774	306505	Lonrf1	Ly86
G10116_20340	Lrg1	3.01436	2.0036	2.07724	2.20477	1.91839	1.89142	3.18587	2.72901	3.61353	2.80116	G10116_11301	65196	B4galt6	Lrg1
G10116_16599	Mgst1	3.80323	2.02857	2.43829	1.96347	2.67807	2.27798	2.86987	3.10936	2.89724	2.64616	G10116_14375	497195	Rnase17	Mgst1
G10116_24329	Prg4	1.08406	2.39506	2.1375	1.53107	0.941106	1.32769	1.01436	1.10434	0.871844	0.918386	G10116_22610	307757	Neto2	Prg4
G10116_17156	Igf1	1.82782	1.848	2.03914	2.04963	1.87184	1.66448	1.36737	1.43829	1.5509	1.62761	G10116_686	501003	RGD1563578	Igf1
G10116_16915	Npnt	0.695994	1.23266	1	0.956057	1.26303	1.04264	0.641546	0.757023	0.704872	0.555816	G10116_18104	680835	LOC680835	Npnt
G10116_8941	Col6a3	0.678072	1.3505	1.40599	1.40054	0.739848	1.05658	0.970854	0.695994	0.970854	0.790772	G10116_23531	300886	Mthfs	Col6a3
G10116_18144	Slc22a3	0.887525	1.49057	1.21412	1.31034	1.02857	1.10434	0.650765	0.687061	1.08406	0.748461	G10116_491	298369	Osbpl9	Slc22a3
G10116_29438	Pcdhb22	0.9855	1.32193	1.48027	1.36177	1.33342	1.33914	1.02148	0.847997	1.16993	1.1375	G10116_13033	362045	Lamtor3	Pcdhb22
G10116_20599	Cntnap5c	0.790772	1.52105	1.41143	1.48027	1.34483	1	0.815575	0.871844	0.641546	1.08406	G10116_20230	81728	Ndufv2	Cntnap5c
G10116_10660	Nlrp3	1.04963	0.790772	0.695994	0.815575	0.584963	0.847997	1.75275	1.52607	1.19535	1.15056	G10116_21476	266766	Rcan1	Nlrp3
G10116_6444	LOC685067	1.19535	1.02857	0.765535	1.1635	0.632268	1.02148	1.81558	1.58496	1.37295	1.40054	G10116_12592	362703	Wdr43	LOC685067
G10116_875	Il16	1.4957	1.20163	0.903038	0.887525	0.887525	0.687061	1.81558	1.75702	1.47508	1.33342	G10116_17355	100363193	LOC100363193	Il16
G10116_17098	Gpr183	1.42761	0.669027	1.1177	1.1375	0.604071	0.807355	1.87184	1.47508	1.51096	1.27501	G10116_29246	297453	Hdac11	Gpr183
G10116_10512	Catip	1.51602	0.879706	0.765535	1.26903	1.02857	0.910733	1.69153	1.28688	1.5509	1.53605	G10116_16660	308341	Ssc5d	Catip
G10116_17943	Klhl6	1.81558	1.37295	1.20789	1.17632	1.09085	1.33914	1.89142	1.55582	1.48543	1.52105	G10116_13532	289786	Nacad	Klhl6
G10116_27364	Tent5a	1.21412	1.22033	1.22651	1.26303	1.07724	1.01436	2.20789	1.68706	1.5656	1.52105	G10116_13086	117539	Il10ra	Tent5a
G10116_11709	Dock2	1.19535	1.03562	1.25096	1.23879	0.782409	0.978196	2.02503	1.79494	1.49057	1.45418	G10116_13850	83513	Mmp24	Dock2
G10116_28175	Myo1f	1.28688	1.15704	1.28096	1.17632	0.871844	1.13093	2.03562	1.85599	1.44361	1.4957	G10116_16102	25342	Oxtr	Myo1f
G10116_20447	C5ar2	1.46989	1.20789	1.31034	0.887525	0.807355	0.970854	2.01436	1.67807	1.66448	1.38957	G10116_23391	294091	Ifit2	C5ar2
G10116_15071	Fyb1	1.16993	0.963474	1.18269	0.963474	0.739848	0.9855	2.29572	1.7137	1.59455	1.35614	G10116_9970	29412	Adra1a	Fyb1
G10116_15895	Hck	1.36737	1.05658	1.09085	0.807355	0.879706	1.1375	2.16672	1.52105	1.43296	1.49057	G10116_20235	362960	Dmc1	Hck
G10116_3515	Itgbl1	1.83996	2.98185	2.62293	2.69153	2.13422	2.15704	2.26903	1.8953	1.99639	1.79077	G10116_20383	361917	Zfand1	Itgbl1
G10116_9928	Ddr2	2.01792	2.40054	2.55827	2.53107	2.22651	2.41684	2.1635	2.28392	2.18903	2.08066	G10116_14754	29642	Slc38a2	Ddr2
G10116_20055	Rab43	1.83188	1.57531	1.5008	1.46467	1.26303	1.26903	2.03914	2.21723	2.23879	2.26003	G10116_11022	315611	Scn4b	Rab43
G10116_10224	Ggta1	1.66448	1.59455	1.35614	1.5656	1.25701	1.15056	2.14078	1.83996	1.80323	1.69599	G10116_11157	113882	Hemgn	Ggta1
G10116_9962	Jak3	1.83996	1.48543	1.61824	1.33914	1.65992	1.45943	2.12433	1.94486	1.76977	1.94486	G10116_25613	362821	Olr1069	Jak3
G10116_2866	Xdh	1.91456	1.69599	1.35614	1.37295	1.38405	1.65076	1.9782	1.93357	1.94111	1.848	G10116_2173	259237	Dock9	Xdh
G10116_3792	LOC108353205	2.12433	1.17632	0.963474	0.584963	1.26903	1.25096	2.1177	2.25399	1.62293	2	G10116_16048	25122	Scnn1a	LOC108353205
G10116_18014	Sash3	1.51602	1.16993	1.15056	1.3505	0.887525	1.20163	2.14078	1.96347	1.58976	1.80735	G10116_10948	501582	Gspt2	Sash3
G10116_13609	Il2rg	1.15704	1.40599	1.12433	1.11103	1.04264	1.31034	2.31034	2.08406	1.96347	1.9222	G10116_8050	84683	Cox4i2	Il2rg
G10116_3902	Arhgap45	1.47508	1.46467	1.4489	1.32193	1.14405	1.13093	2.51349	2.06005	1.90304	2	G10116_20144	103693780	LOC103693780	Arhgap45
G10116_11138	Ptprc	1.42761	1.31034	1.31615	1.26903	1.1177	1.11103	2.61117	1.94111	1.91456	1.83996	G10116_2817	58967	Sfmbt1	Ptprc
G10116_24327	Tap1	1.70044	1.31615	1.35614	0.879706	1.47508	1.05658	2.5008	2.20163	2.08406	1.83996	G10116_4132	364410	Kctd9	Tap1
G10116_17600	Gbp5	1.84398	1.44361	1.10434	1.21412	1.01436	1.36737	2.68032	2.32193	1.92979	1.82782	G10116_28208	405017	Olr60	Gbp5
G10116_15294	C4b	1.8679	1.08406	1.04963	1.31034	1.07039	0.963474	2.94673	2.23573	2.1375	1.88753	G10116_6170	363237	Wdr12	C4b
G10116_15829	Fcgr2b	2.33914	1.60407	0.807355	1.852	0.659925	1.57046	2.94111	2.44626	1.67356	2.41414	G10116_3977	681355	LOC681355	Fcgr2b
G10116_28463	Etnppl	2.64386	1.87184	1.89918	1.83592	1.49057	1.66448	2.19535	1.93357	2.22342	2.12763	G10116_22158	288616	Tmem248	Etnppl
G10116_5036	Tbc1d4	2.15056	1.65992	1.63227	1.76553	1.57046	1.80735	1.94486	1.9782	1.9222	1.99639	G10116_10525	100912609	LOC100912609	Tbc1d4
G10116_8969	Nrros	2.28983	1.74416	1.68257	1.90689	1.63227	1.73118	2.22342	2.13422	2.18587	1.89918	G10116_19809	300117	Phf21b	Nrros
G10116_7036	Ikzf1	2.0635	1.57531	1.68706	1.80735	1.26303	1.36737	2.79909	2.26903	1.95977	1.77821	G10116_18070	362605	Tmem54	Ikzf1
G10116_18719	Casp4	1.93734	1.66903	1.38957	1.70487	1.33342	1.3505	2.50589	2.23573	2.21723	1.95606	G10116_23991	360481	Dnaja3	Casp4
G10116_22475	Zc3hav1	1.99277	1.93357	1.95233	1.97085	1.51602	1.65076	2.85798	2.488	2.24184	2.01436	G10116_10207	364979	Olr1667	Zc3hav1
G10116_17240	Fermt3	1.99277	2.08066	1.88362	1.58015	1.10434	1.58976	2.84398	2.47249	2.21101	2.05658	G10116_28611	100359478	Tstd1	Fermt3
G10116_28206	Tnfrsf26	0.831877	0.298658	0.0565835	0.367371	0.378512	0.275007	0.575312	0.713696	0.575312	0.565597	G10116_12358	140908	Cdk5	Tnfrsf26
G10116_14426	LOC100910934	0.321928	0	0	0	0	0	0.847997	0.201634	0.378512	0.356144	G10116_26058	365179	Zfp524	LOC100910934
G10116_16020	RGD1565356	0	0.124328	0.0840643	0.0840643	0.0426443	0.111031	0.678072	0.575312	0.536053	0.495695	G10116_3055	80900	Slco1a5	RGD1565356
G10116_23738	Nlrc5	0.31034	0.137504	0.250962	0.176323	0.15056	0.124328	0.765535	0.687061	0.516015	0.356144	G10116_1211	290361	Dok2	Nlrc5
G10116_30216	RGD1559575	0.333424	0.321928	0.0703893	0.226509	0.176323	0.238787	0.910733	0.773996	0.659925	0.516015	G10116_1522	360463	Mpv17	RGD1559575
G10116_11121	Tagap	0.799087	0.411426	0.695994	0.575312	0.344828	0.321928	1.30451	1.02857	0.659925	0.731183	G10116_13225	108348213	LOC108348213	Tagap
G10116_6908	Naip6	0.594549	0.275007	0.545968	0.422233	0.298658	0.238787	1.28096	0.731183	0.505891	0.650765	G10116_24469	315088	RGD1311188	Naip6
G10116_5350	Lilrb3	0.163499	0.575312	0.124328	0.137504	0.111031	0.411426	1.37295	0.687061	1.24489	1.02148	G10116_15712	155918	Lcp2	Lilrb3
G10116_19613	Cd79a	0	0.238787	0	0	0.137504	0	1.46989	1.16993	1.3505	0.432959	G10116_29148	368153	RT1-CE7	Cd79a
G10116_28446	LOC100361706	0	0	0	0	0	0	1.1177	0.731183	1.02148	0.189034	G10116_578	499429	Tbata	LOC100361706
G10116_11502	Pou2af1	0.0976108	0.0976108	0.176323	0.344828	0	0.124328	1.18903	0.790772	1.1635	0.298658	G10116_18713	286912	Krt20	Pou2af1
G10116_4523	Gapt	0.356144	0.0703893	0.378512	0.226509	0.111031	0.176323	1.62293	1.23879	0.704872	0.475085	G10116_16852	292746	Fcgbpl1	Gapt
G10116_17304	Tnfrsf14	0.124328	0.124328	0.111031	0.298658	0.250962	0.0703893	1.32193	0.695994	0.555816	0.739848	G10116_14316	303351	Rhot1	Tnfrsf14
G10116_17566	Tlr1	0.344828	0.201634	0.275007	0.238787	0.137504	0.0565835	1.16993	0.918386	0.83996	0.443607	G10116_21440	308537	Uri1	Tlr1
G10116_6203	Gprin3	0.454176	0.432959	0.790772	1.0072	0.731183	0.722466	0.545968	0.367371	0.250962	0.400538	G10116_15595	406013	Olr1701	Gprin3
G10116_11684	Tex15	0.111031	0.389567	0.15056	0.495695	0.604071	0.659925	0.0565835	0.238787	0.298658	0.124328	G10116_24441	500227	LOC500227	Tex15
G10116_17325	LOC100909836	1.52607	0	0	0	0	0	0.799087	0.0143553	0.298658	0.678072	G10116_23911	294708	Sgtb	LOC100909836
G10116_4407	Impad1	1.02148	0	0	0	0	0	0	0	0	0	G10116_5052	100909408	Zfp397	Impad1
G10116_26601	Gvin1	0.124328	0.0976108	0.0976108	0.15056	0.0703893	0.0565835	0.411426	0.263034	0.298658	0.250962	G10116_28878	108349728	LOC108349728	Gvin1
G10116_20455	LOC100361018	0.0426443	0	0	0	0	0	0.0840643	0.0703893	0.176323	0.0426443	G10116_18724	301665	Srbd1	LOC100361018
G10116_25051	RGD1565617	0	0	0	0	0	0	2.74846	2.06695	4.80012	2.57289	G10116_28342	84469	Maged1	RGD1565617
G10116_20229	Cxcl9	0	0.275007	0.464668	0	0.238787	0.454176	3.16832	2.07724	0.956057	1.36737	G10116_4152	290501	Tmtc4	Cxcl9
G10116_27588	Cxcl10	0.422233	1	0.555816	0.978196	0.526069	0.613532	2.95791	2.11103	1.38405	1.37851	G10116_6889	683758	Klrb1c	Cxcl10
G10116_28442	Ubd	0	0	0	0	0	0	4.14241	1.68706	1.66903	2.16993	G10116_9216	499770	Spout1	Ubd
G10116_29154	Ccl5	1	0.485427	0.238787	0.263034	0.895303	0.613532	3.18428	2.03562	1.96717	3.03914	G10116_5090	364152	Phox2b	Ccl5
G10116_5750	Clec12a	0.575312	0	0.344828	0.555816	0.111031	0.226509	2.0635	1.55582	1.15704	0.941106	G10116_8422	294924	Mecom	Clec12a
G10116_16077	Itgal	0.565597	0.400538	0.687061	0.411426	0.400538	0.31034	2.45943	1.71809	1.10434	1.1177	G10116_8229	303666	Cd300c2	Itgal
G10116_15812	Gpr31	1.23266	0.773996	0.650765	0.263034	0.124328	0.790772	1.66903	1.48027	1.08406	1.29866	G10116_16918	303090	Irgm	Gpr31
G10116_10627	Psd4	0.85599	0.594549	0.722466	0.575312	0.378512	0.748461	1.33342	1.09085	0.970854	0.748461	G10116_16963	57341	Parva	Psd4
G10116_25828	Card11	0.632268	0.782409	0.695994	0.505891	0.454176	0.604071	1.66903	1.774	1.02857	1.02148	G10116_1667	81653	Dbn1	Card11
G10116_26180	St14	0.505891	0.464668	0.545968	0.678072	0.189034	0.321928	1.43296	1.49057	0.863938	0.918386	G10116_27748	290670	Tssk6	St14
G10116_22734	Ifnlr1	0.731183	0.594549	0.970854	0.782409	0.321928	0.495695	1.58496	1.45418	1.65535	1.02857	G10116_807	361465	Echdc1	Ifnlr1
G10116_14904	Ncf4	0.948601	0.575312	0.575312	0.594549	0.400538	0.584963	2.19849	1.28096	1.32769	0.863938	G10116_20951	362279	Pard6b	Ncf4
G10116_12538	Csf2rb	0.963474	0.650765	0.903038	0.941106	0.367371	0.516015	1.89142	1.65535	1.24489	0.871844	G10116_17569	498888	Siglec15	Csf2rb
G10116_27635	F10	0.956057	0.713696	0.678072	0.687061	0.545968	0.275007	1.77821	1.45418	1.1177	0.871844	G10116_15495	303469	Dlx4	F10
G10116_26867	LOC690813	0	0.111031	0	0	0.0426443	0	2.48027	1.28688	2.44626	0.201634	G10116_22183	287541	Ift20	LOC690813
G10116_26749	Mzb1	0.163499	0.15056	0.15056	0.15056	0.263034	0.137504	3.10936	2.37573	2.87774	0.9855	G10116_5325	292850	Klk10	Mzb1
	#N/A											G10116_4900	308998	Zfp629	#N/A
	#N/A											G10116_9959	64440	Syt4	#N/A
	#N/A											G10116_26400	365564	Atoh7	#N/A
	#N/A											G10116_5327	290706	Hpf1	#N/A
	#N/A											G10116_24619	286985	Vom2r31	#N/A
	#N/A											G10116_2685	116777	Cdh3	#N/A
	#N/A											G10116_2706	363653	Efcab5	#N/A
	#N/A											G10116_24110	288666	Vps29	#N/A
	#N/A											G10116_5557	680663	LOC680663	#N/A
	#N/A											G10116_676	313429	Pars2	#N/A
	#N/A											G10116_11997	25205	Il6st	#N/A
	#N/A											G10116_4817	102546754	LOC102546754	#N/A
	#N/A											G10116_138	287918	Mettl23	#N/A
	#N/A											G10116_1551	304378	Gigyf1	#N/A
	#N/A											G10116_3483	100911854	LOC100911854	#N/A
	#N/A											G10116_674	679534	RGD1560034	#N/A
	#N/A											G10116_1925	685045	Abracl	#N/A
	#N/A											G10116_28800	108352163	LOC108352163	#N/A
	#N/A											G10116_8820	307415	RGD1309362	#N/A
	#N/A											G10116_29502	117284	Lrrc7	#N/A
	#N/A											G10116_27620	108353166	LOC108353166	#N/A
	#N/A											G10116_5247	499420	Prmt2	#N/A
	#N/A											G10116_8754	309375	Marveld1	#N/A
	#N/A											G10116_28898	313743	Klhl21	#N/A
	#N/A											G10116_10096	361734	Ms4a4a	#N/A
	#N/A											G10116_23567	311693	Cdh26	#N/A
	#N/A											G10116_27789	300046	Gpaa1	#N/A
	#N/A											G10116_22762	360932	Atp10d	#N/A
	#N/A											G10116_23283	691657	Crip1	#N/A
	#N/A											G10116_21709	306328	Med26	#N/A
	#N/A											G10116_21387	684961	Zmat4	#N/A
	#N/A											G10116_25883	619374	Jam2	#N/A
	#N/A											G10116_8080	58949	Ptafr	#N/A
	#N/A											G10116_8505	362424	Tmem72	#N/A
	#N/A											G10116_395	171158	Gpha2	#N/A
	#N/A											G10116_11330	315914	Morc4	#N/A
	#N/A											G10116_28357	315162	Mei1	#N/A
	#N/A											G10116_29844	315714	Loxl1	#N/A
	#N/A											G10116_4159	291703	Ercc3	#N/A
	#N/A											G10116_28398	108353015	LOC108353015	#N/A
	#N/A											G10116_2238	305577	Ahsa2	#N/A
	#N/A											G10116_28965	682431	Iqcc	#N/A
	#N/A											G10116_1380	100912498	LOC100912498	#N/A
	#N/A											G10116_17078	297076	Gimap6	#N/A
	#N/A											G10116_25615	296366	Wfdc3	#N/A
	#N/A											G10116_2691	304280	Tmem130	#N/A
	#N/A											G10116_16493	361988	Ints3	#N/A
	#N/A											G10116_13296	303175	Hist3h2ba	#N/A
	#N/A											G10116_29991	83534	Tpp1	#N/A
	#N/A											G10116_1871	307008	RGD1308147	#N/A
	#N/A											G10116_22970	102555814	LOC102555814	#N/A
	#N/A											G10116_896	94198	Psmb1	#N/A
	#N/A											G10116_26483	361601	Abhd17c	#N/A
	#N/A											G10116_29897	64356	Nrgn	#N/A
	#N/A											G10116_19675	291940	Zfp827	#N/A
	#N/A											G10116_18799	84590	Rab27b	#N/A
	#N/A											G10116_229	297705	Aebp2	#N/A
	#N/A											G10116_8323	64042	Nmur2	#N/A
	#N/A											G10116_13185	366214	Nkx2-2	#N/A
	#N/A											G10116_1254	246150	Akap9	#N/A
	#N/A											G10116_22315	313156	Lingo2	#N/A
	#N/A											G10116_27678	24165	Ada	#N/A
	#N/A											G10116_3531	685488	LOC685488	#N/A
	#N/A											G10116_19633	102555217	LOC102555217	#N/A
	#N/A											G10116_23866	338458	Obscn	#N/A
	#N/A											G10116_26532	311257	Nat10	#N/A
	#N/A											G10116_25335	365384	Olr286	#N/A
	#N/A											G10116_29206	108349753	LOC108349753	#N/A
	#N/A											G10116_9190	299196	Abcd4	#N/A
	#N/A											G10116_17081	102554647	Pasd1	#N/A
	#N/A											G10116_15567	103690053	LOC103690053	#N/A
	#N/A											G10116_9146	501116	LOC501116	#N/A
	#N/A											G10116_16345	365548	Pttg1ip	#N/A
	#N/A											G10116_9736	690945	Dera	#N/A
	#N/A											G10116_18778	302022	LOC302022	#N/A
	#N/A											G10116_3952	29512	Padi4	#N/A
	#N/A											G10116_6764	314013	Trappc12	#N/A
	#N/A											G10116_4180	363796	Iqcg	#N/A
	#N/A											G10116_11142	303439	Mmd	#N/A
	#N/A											G10116_10691	361631	Cyp2r1	#N/A
	#N/A											G10116_12847	685048	LOC685048	#N/A
	#N/A											G10116_9574	286908	Pdlim7	#N/A
	#N/A											G10116_3896	295985	Mettl15	#N/A
	#N/A											G10116_15540	108348118	LOC108348118	#N/A
	#N/A											G10116_8954	100359586	LOC100359586	#N/A
	#N/A											G10116_19224	85256	Slc2a8	#N/A
	#N/A											G10116_11111	500558	Gmeb1	#N/A
	#N/A											G10116_8403	362325	Mdfic	#N/A
	#N/A											G10116_2594	140940	Arf3	#N/A
	#N/A											G10116_4004	25267	Pdgfra	#N/A
	#N/A											G10116_11500	252931	Cyp3a18	#N/A
	#N/A											G10116_24890	364845	Pcdhgb8	#N/A
	#N/A											G10116_19449	83511	Slc6a2	#N/A
	#N/A											G10116_16547	171305	Clk3	#N/A
	#N/A											G10116_18194	24417	Grm4	#N/A
	#N/A											G10116_10252	100909897	LOC100909897	#N/A
	#N/A											G10116_2330	60324	Synpo	#N/A
	#N/A											G10116_8113	24691	Prss1	#N/A
	#N/A											G10116_17337	687575	U2af1	#N/A
	#N/A											G10116_2286	361771	Zdhhc6	#N/A
	#N/A											G10116_26170	294557	Sh3rf3	#N/A
	#N/A											G10116_4170	192246	Phf5a	#N/A
	#N/A											G10116_15194	498198	Cyp3a73	#N/A
	#N/A											G10116_24221	24172	Adh1	#N/A
	#N/A											G10116_9842	364458	Kctd12	#N/A
	#N/A											G10116_10317	103690085	LOC103690085	#N/A
	#N/A											G10116_7731	498604	Fam129c	#N/A
	#N/A											G10116_6664	102556485	LOC102556485	#N/A
	#N/A											G10116_1483	297561	Rad52	#N/A
	#N/A											G10116_8304	246185	Dus1l	#N/A
	#N/A											G10116_27137	317381	Ccdc22	#N/A
	#N/A											G10116_28194	24714	Reg1a	#N/A
	#N/A											G10116_29073	362464	Arntl2	#N/A
	#N/A											G10116_22958	309643	Fance	#N/A
	#N/A											G10116_13632	25259	Gp5	#N/A
	#N/A											G10116_5727	366153	Nutm1	#N/A
	#N/A											G10116_23763	100909954	LOC100909954	#N/A
	#N/A											G10116_18171	289657	Tbc1d19	#N/A
	#N/A											G10116_28829	103689966	LOC103689966	#N/A
	#N/A											G10116_24344	680452	Arrdc5	#N/A
	#N/A											G10116_16542	304645	Tbc1d9	#N/A
	#N/A											G10116_29164	690755	Lingo3	#N/A
	#N/A											G10116_3554	688429	Arhgap10	#N/A
	#N/A											G10116_10686	83514	Tsc22d3	#N/A
	#N/A											G10116_10834	66020	Gapdhs	#N/A
	#N/A											G10116_10552	314297	Papln	#N/A
	#N/A											G10116_18329	296269	Angpt4	#N/A
	#N/A											G10116_18424	498972	Cpne2	#N/A
	#N/A											G10116_12258	362535	Lurap1l	#N/A
	#N/A											G10116_7992	295144	Rxfp1	#N/A
	#N/A											G10116_10270	25295	Bglap	#N/A
	#N/A											G10116_13572	311661	Zfp64	#N/A
	#N/A											G10116_5653	305002	Sdccag8	#N/A
	#N/A											G10116_19555	360703	Vps26c	#N/A
	#N/A											G10116_21941	58827	Mest	#N/A
	#N/A											G10116_7591	29409	Mag	#N/A
	#N/A											G10116_4693	314964	Phf20l1	#N/A
	#N/A											G10116_1336	313742	Phf13	#N/A
	#N/A											G10116_10053	81828	Zp2	#N/A
	#N/A											G10116_24915	103690962	LOC103690962	#N/A
	#N/A											G10116_29263	24565	Abcc1	#N/A
	#N/A											G10116_10205	310846	Tram1l1	#N/A
	#N/A											G10116_16017	497984	Zfp652	#N/A
	#N/A											G10116_5824	306506	Prag1	#N/A
	#N/A											G10116_15876	298201	Fam214b	#N/A
	#N/A											G10116_3593	361128	Nr2c2ap	#N/A
	#N/A											G10116_24757	64529	Ctsb	#N/A
	#N/A											G10116_12835	497970	Heatr9	#N/A
	#N/A											G10116_14969	24923	Stx1b	#N/A
	#N/A											G10116_20476	288907	Podnl1	#N/A
	#N/A											G10116_5634	25139	Slc2a4	#N/A
	#N/A											G10116_21776	100912059	LOC100912059	#N/A
	#N/A											G10116_9263	100910997	LOC100910997	#N/A
	#N/A											G10116_21810	554172	Pxdn	#N/A
	#N/A											G10116_26274	103693290	LOC103693290	#N/A
	#N/A											G10116_21202	407760	Krt86	#N/A
	#N/A											G10116_13692	25335	Mmp7	#N/A
	#N/A											G10116_13052	363487	RGD1566265	#N/A
	#N/A											G10116_16520	117255	Ptpn12	#N/A
	#N/A											G10116_26275	102551929	LOC102551929	#N/A
	#N/A											G10116_6346	292268	Rmnd1	#N/A
	#N/A											G10116_13884	366957	Rac2	#N/A
	#N/A											G10116_27226	689081	LOC689081	#N/A
	#N/A											G10116_13779	681178	Pcgf5	#N/A
	#N/A											G10116_16574	298845	Emilin1	#N/A
	#N/A											G10116_13281	503018	Wdr35	#N/A
	#N/A											G10116_3037	64030	Kit	#N/A
	#N/A											G10116_29349	103690913	LOC103690913	#N/A
	#N/A											G10116_5608	103690003	LOC103690003	#N/A
	#N/A											G10116_12854	289397	Kif21b	#N/A
	#N/A											G10116_1869	25311	Dcc	#N/A
	#N/A											G10116_23857	100910447	LOC100910447	#N/A
	#N/A											G10116_7583	300235	Dazap2	#N/A
	#N/A											G10116_27520	85251	Col18a1	#N/A
	#N/A											G10116_23188	683667	Sri	#N/A
	#N/A											G10116_15997	207118	Bod1l1	#N/A
	#N/A											G10116_6594	29153	Capn1	#N/A
	#N/A											G10116_1358	298139	LOC298139	#N/A
	#N/A											G10116_26804	361824	Chchd10	#N/A
	#N/A											G10116_5692	308384	Sae1	#N/A
	#N/A											G10116_6034	64473	Bpnt1	#N/A
	#N/A											G10116_19903	108350933	LOC108350933	#N/A
	#N/A											G10116_13529	498726	Rnf182	#N/A
	#N/A											G10116_15812	292310	Gpr31	#N/A
	#N/A											G10116_6165	29516	Pde3b	#N/A
	#N/A											G10116_24305	63868	Hspd1	#N/A
	#N/A											G10116_11908	24538	Lipc	#N/A
	#N/A											G10116_17795	25558	Stxbp1	#N/A
	#N/A											G10116_17713	108348144	LOC108348144	#N/A
	#N/A											G10116_555	305120	Rpap2	#N/A
	#N/A											G10116_8948	361714	Rasgrp2	#N/A
	#N/A											G10116_25066	500882	RGD1564548	#N/A
	#N/A											G10116_16865	140607	Pip4k2c	#N/A
	#N/A											G10116_3394	102555079	Poln	#N/A
	#N/A											G10116_27723	171179	Glyatl2	#N/A
	#N/A											G10116_12403	100910708	LOC100910708	#N/A
	#N/A											G10116_7155	83579	Gnb5	#N/A
	#N/A											G10116_9270	291212	B3galnt2	#N/A
	#N/A											G10116_16367	286993	Taok1	#N/A
	#N/A											G10116_6508	140942	Ddit4	#N/A
	#N/A											G10116_11534	361822	Ybey	#N/A
	#N/A											G10116_22407	60325	Serpinb2	#N/A
	#N/A											G10116_14836	499463	RGD1561777	#N/A
	#N/A											G10116_23545	313648	Ddost	#N/A
	#N/A											G10116_14991	307128	Frmd4a	#N/A
	#N/A											G10116_22368	619579	Nrbp1	#N/A
	#N/A											G10116_9300	300993	Hyal3	#N/A
	#N/A											G10116_6242	313997	Mboat2	#N/A
	#N/A											G10116_19864	494225	Vom1r20	#N/A
	#N/A											G10116_14227	64677	Srd5a2	#N/A
	#N/A											G10116_12768	361096	Zic2	#N/A
	#N/A											G10116_8306	100361584	Ano2	#N/A
	#N/A											G10116_20121	116506	Calcr	#N/A
	#N/A											G10116_20199	290356	Phyhip	#N/A
	#N/A											G10116_27076	289344	Hhat	#N/A
	#N/A											G10116_12389	362240	Nol4l	#N/A
	#N/A											G10116_9653	81659	Gak	#N/A
	#N/A											G10116_13195	494192	Mycbpap	#N/A
	#N/A											G10116_4252	290994	Lman2	#N/A
	#N/A											G10116_1809	294079	2022-03-05	#N/A
	#N/A											G10116_30028	108351576	LOC108351576	#N/A
	#N/A											G10116_13513	100359945	Zfp267	#N/A
	#N/A											G10116_16317	100909715	LOC100909715	#N/A
	#N/A											G10116_18676	364382	Prmt5	#N/A
	#N/A											G10116_21964	498848	RGD1560482	#N/A
	#N/A											G10116_22635	294979	Adad1	#N/A
	#N/A											G10116_24429	680615	Hist1h2ak	#N/A
	#N/A											G10116_17382	29237	Penk	#N/A
	#N/A											G10116_27494	102549389	LOC102549389	#N/A
	#N/A											G10116_1749	64350	Itgad	#N/A
	#N/A											G10116_17026	498840	Tmem173	#N/A
	#N/A											G10116_11799	24390	B4galt1	#N/A
	#N/A											G10116_9867	246773	Lrrc3	#N/A
	#N/A											G10116_5680	100361923	Ikzf4	#N/A
	#N/A											G10116_14666	363029	Swsap1	#N/A
	#N/A											G10116_26437	500961	Glb1l3	#N/A
	#N/A											G10116_27840	100125363	Fbxl13	#N/A
	#N/A											G10116_20152	306759	Spock1	#N/A
	#N/A											G10116_25315	680122	Sap30	#N/A
	#N/A											G10116_6063	294054	Cc2d2b	#N/A
	#N/A											G10116_23131	100360209	LOC100360209	#N/A
	#N/A											G10116_8059	297755	Rpl7	#N/A
	#N/A											G10116_23771	64345	Hif3a	#N/A
	#N/A											G10116_2130	300891	Morf4l1	#N/A
	#N/A											G10116_11844	315120	Card10	#N/A
	#N/A											G10116_28824	81667	Gnb2	#N/A
	#N/A											G10116_1822	64057	Hapln2	#N/A
	#N/A											G10116_24821	295230	Cct3	#N/A
	#N/A											G10116_985	295378	Vav3	#N/A
	#N/A											G10116_20920	299735	Amdhd1	#N/A
	#N/A											G10116_23840	309809	RGD1310495	#N/A
	#N/A											G10116_5346	100912924	Tigd2	#N/A
	#N/A											G10116_14574	300054	Foxh1	#N/A
	#N/A											G10116_16554	366014	Zdhhc12	#N/A
	#N/A											G10116_12491	685215	LOC685215	#N/A
	#N/A											G10116_15479	362479	Tcea1	#N/A
	#N/A											G10116_12476	363131	Pik3r4	#N/A
	#N/A											G10116_12656	304944	Uck2	#N/A
	#N/A											G10116_233	100909457	LOC100909457	#N/A
	#N/A											G10116_25753	364069	Hlx	#N/A
	#N/A											G10116_9864	171549	Klc3	#N/A
	#N/A											G10116_23377	500011	Samd9	#N/A
	#N/A											G10116_20692	29361	Sox10	#N/A
	#N/A											G10116_23515	361452	Ltv1	#N/A
	#N/A											G10116_17834	295490	Emcn	#N/A
	#N/A											G10116_15187	293240	Olr98	#N/A
	#N/A											G10116_11668	100125368	LOC100125368	#N/A
	#N/A											G10116_4254	405166	Olr1163	#N/A
	#N/A											G10116_18716	361137	Tmem192	#N/A
	#N/A											G10116_3810	309133	Mrgprg	#N/A
	#N/A											G10116_20572	300029	Top1mt	#N/A
	#N/A											G10116_7846	500361	Lrmp	#N/A
	#N/A											G10116_13590	103689999	LOC103689999	#N/A
	#N/A											G10116_5363	303796	Zdhhc8	#N/A
	#N/A											G10116_3507	257648	Cacna1b	#N/A
	#N/A											G10116_21908	300756	Arih1	#N/A
	#N/A											G10116_5798	499083	Zscan18	#N/A
	#N/A											G10116_14216	81766	Rpl18	#N/A
	#N/A											G10116_28035	499934	Manbal	#N/A
	#N/A											G10116_12171	287097	Hcfc1r1	#N/A
	#N/A											G10116_21982	296060	Arhgap11a	#N/A
	#N/A											G10116_24291	291084	Nqo2	#N/A
	#N/A											G10116_5574	316328	Kansl3	#N/A
	#N/A											G10116_8630	360488	Flywch1	#N/A
	#N/A											G10116_4515	100359464	Zfp420	#N/A
	#N/A											G10116_3993	296757	Napepld	#N/A
	#N/A											G10116_13269	303350	Rnf135	#N/A
	#N/A											G10116_17232	65157	Amotl2	#N/A
	#N/A											G10116_27124	103694046	LOC103694046	#N/A
	#N/A											G10116_13385	306471	Snx25	#N/A
	#N/A											G10116_23413	116643	Vcp	#N/A
	#N/A											G10116_1191	292683	Sympk	#N/A
	#N/A											G10116_14237	360417	Ptprq	#N/A
	#N/A											G10116_8585	361990	Chtop	#N/A
	#N/A											G10116_1884	310358	Plcxd3	#N/A
	#N/A											G10116_13589	102556346	LOC102556346	#N/A
	#N/A											G10116_3315	155423	Anxa7	#N/A
	#N/A											G10116_9277	287822	Hid1	#N/A
	#N/A											G10116_16012	502617	RGD1564854	#N/A
	#N/A											G10116_27049	362722	Tmem18	#N/A
	#N/A											G10116_18985	497009	Naaa	#N/A
	#N/A											G10116_11239	100301568	Abo	#N/A
	#N/A											G10116_195	363585	Olr1393	#N/A
	#N/A											G10116_10453	295238	Dap3	#N/A
	#N/A											G10116_10195	304923	Gorab	#N/A
	#N/A											G10116_19298	103689937	LOC103689937	#N/A
	#N/A											G10116_27909	103694538	LOC103694538	#N/A
	#N/A											G10116_26656	64510	Rbm10	#N/A
	#N/A											G10116_5005	362958	Micall1	#N/A
	#N/A											G10116_26748	684762	LOC684762	#N/A
	#N/A											G10116_14920	117262	Psmc4	#N/A
	#N/A											G10116_718	314627	Plk5	#N/A
	#N/A											G10116_18389	108348052	LOC108348052	#N/A
	#N/A											G10116_1085	313834	Prkd3	#N/A
	#N/A											G10116_116	313491	Hint2	#N/A
	#N/A											G10116_12196	362170	Api5	#N/A
	#N/A											G10116_7307	362736	Hectd1	#N/A
	#N/A											G10116_12967	171554	Cdhr5	#N/A
	#N/A											G10116_28226	497881	Tlx3	#N/A
	#N/A											G10116_14377	300262	Hoxc12	#N/A
	#N/A											G10116_25447	29683	Klrc1	#N/A
	#N/A											G10116_11454	311419	Stk35	#N/A
	#N/A											G10116_10487	365813	Trim59	#N/A
	#N/A											G10116_29051	290350	Loxl2	#N/A
	#N/A											G10116_18897	192351	Fbxo6	#N/A
	#N/A											G10116_12255	102555942	LOC102555942	#N/A
	#N/A											G10116_18674	81652	Ctbs	#N/A
	#N/A											G10116_7685	293992	Pax2	#N/A
	#N/A											G10116_3743	303772	Slc16a6	#N/A
	#N/A											G10116_243	314417	Papola	#N/A
	#N/A											G10116_4808	102546764	LOC102546764	#N/A
	#N/A											G10116_27395	405224	Olr1587	#N/A
	#N/A											G10116_12017	25501	Nxph1	#N/A
	#N/A											G10116_25039	311112	Fastkd1	#N/A
	#N/A											G10116_778	310635	Arhgef2	#N/A
	#N/A											G10116_10334	100912471	LOC100912471	#N/A
	#N/A											G10116_27580	691275	Adad2	#N/A
	#N/A											G10116_9717	297554	Csgalnact2	#N/A
	#N/A											G10116_4279	499651	Etv3l	#N/A
	#N/A											G10116_21456	65023	Kcnip1	#N/A
	#N/A											G10116_29634	171443	Slc12a9	#N/A
	#N/A											G10116_524	361604	Sytl2	#N/A
	#N/A											G10116_13464	498267	Dusp27	#N/A
	#N/A											G10116_18975	25598	Fabp2	#N/A
	#N/A											G10116_3002	102553196	LOC102553196	#N/A
	#N/A											G10116_3915	288152	Hoxd3	#N/A
	#N/A											G10116_27319	689844	Maml2	#N/A
	#N/A											G10116_26362	689092	Gcnt6	#N/A
	#N/A											G10116_21220	308266	Zc3h12d	#N/A
	#N/A											G10116_7238	108348147	LOC108348147	#N/A
	#N/A											G10116_12675	303673	Mrpl58	#N/A
	#N/A											G10116_7699	360575	Ankrd13b	#N/A
	#N/A											G10116_14073	367797	RGD1563991	#N/A
	#N/A											G10116_5468	308653	Nxf2	#N/A
	#N/A											G10116_20786	306587	Tcta	#N/A
	#N/A											G10116_22077	103690486	LOC103690486	#N/A
	#N/A											G10116_28721	84395	Slc34a2	#N/A
	#N/A											G10116_17416	680424	Pex10	#N/A
	#N/A											G10116_28011	100361818	Nfatc1	#N/A
	#N/A											G10116_24128	315829	Fam83b	#N/A
	#N/A											G10116_22674	25485	Myo1d	#N/A
	#N/A											G10116_25145	499362	Lbx1	#N/A
	#N/A											G10116_1287	309174	Tigd3	#N/A
	#N/A											G10116_3517	100360514	LOC100360514	#N/A
	#N/A											G10116_15235	79216	Gdf10	#N/A
	#N/A											G10116_744	89811	Vegfb	#N/A
	#N/A											G10116_15783	100910823	Derl2	#N/A
	#N/A											G10116_6595	301014	Atrip	#N/A
	#N/A											G10116_22403	292879	Mybpc2	#N/A
	#N/A											G10116_13465	293253	Olr115	#N/A
	#N/A											G10116_5125	498097	Wdr53	#N/A
	#N/A											G10116_8032	301556	Dock10	#N/A
	#N/A											G10116_2513	501515	Tut7	#N/A
	#N/A											G10116_14699	293358	Olr211	#N/A
	#N/A											G10116_11548	362765	Angel1	#N/A
	#N/A											G10116_13916	26759	Acot7	#N/A
	#N/A											G10116_16164	297516	Cpne9	#N/A
	#N/A											G10116_4583	497778	Dut	#N/A
	#N/A											G10116_20523	498834	Myo7b	#N/A
	#N/A											G10116_4143	361006	Cfap70	#N/A
	#N/A											G10116_11816	287525	Smyd4	#N/A
	#N/A											G10116_2821	108348165	NEWGENE_2813	#N/A
	#N/A											G10116_4223	89809	Rfc1	#N/A
	#N/A											G10116_25894	363465	Pir	#N/A
	#N/A											G10116_2370	100359592	Palm3	#N/A
	#N/A											G10116_13767	289822	Cep68	#N/A
	#N/A											G10116_3401	296117	Galk2	#N/A
	#N/A											G10116_11213	302540	Lancl3	#N/A
	#N/A											G10116_15251	310158	RGD1306502	#N/A
	#N/A											G10116_28275	288305	Cct8	#N/A
	#N/A											G10116_19690	108348080	LOC108348080	#N/A
	#N/A											G10116_9692	292755	Nccrp1	#N/A
	#N/A											G10116_9119	311437	Rassf2	#N/A
	#N/A											G10116_4493	311137	Zfp385b	#N/A
	#N/A											G10116_9015	309475	Tm9sf3	#N/A
	#N/A											G10116_4291	100359832	Fam104b	#N/A
	#N/A											G10116_11603	102552619	LOC102552619	#N/A
	#N/A											G10116_14269	108351325	LOC108351325	#N/A
	#N/A											G10116_4827	365222	Lrfn1	#N/A
	#N/A											G10116_22138	307404	Arsi	#N/A
	#N/A											G10116_22446	288238	Pigp	#N/A
	#N/A											G10116_27106	64351	Ykt6	#N/A
	#N/A											G10116_10952	360610	Nfe2l1	#N/A
	#N/A											G10116_3893	25097	Pld2	#N/A
	#N/A											G10116_1426	691414	LOC691414	#N/A
	#N/A											G10116_22789	362699	Yipf4	#N/A
	#N/A											G10116_25437	100912139	LOC100912139	#N/A
	#N/A											G10116_29566	298851	Slc35f6	#N/A
	#N/A											G10116_28006	361285	Mllt10	#N/A
	#N/A											G10116_8116	366078	Sp9	#N/A
	#N/A											G10116_13908	305351	Klhl5	#N/A
	#N/A											G10116_12235	207119	Rin1	#N/A
	#N/A											G10116_21763	290666	Sugp1	#N/A
	#N/A											G10116_5977	494279	Vom1r48	#N/A
	#N/A											G10116_28734	108351807	LOC108351807	#N/A
	#N/A											G10116_10421	100910528	LOC100910528	#N/A
	#N/A											G10116_12712	303244	Mpdu1	#N/A
	#N/A											G10116_18030	297416	Nfu1	#N/A
	#N/A											G10116_6587	408217	Usp11	#N/A
	#N/A											G10116_3218	309196	Ttc9c	#N/A
	#N/A											G10116_3828	292764	Fam98c	#N/A
	#N/A											G10116_3889	103690092	LOC103690092	#N/A
	#N/A											G10116_1114	295645	Slc4a10	#N/A
	#N/A											G10116_25503	363041	Pate4	#N/A
	#N/A											G10116_29033	100360880	Fosb	#N/A
	#N/A											G10116_26886	307251	Rnf165	#N/A
	#N/A											G10116_6391	500870	Mtbp	#N/A
	#N/A											G10116_25933	297123	Fkbp9	#N/A
	#N/A											G10116_4262	499766	Ttf1	#N/A
	#N/A											G10116_23475	307271	Mex3c	#N/A
	#N/A											G10116_11116	293773	Olr329	#N/A
	#N/A											G10116_23921	108348050	LOC108348050	#N/A
	#N/A											G10116_18605	100911956	LOC100911956	#N/A
	#N/A											G10116_29078	24468	Hspa8	#N/A
	#N/A											G10116_1146	25211	Lyz2	#N/A
	#N/A											G10116_9044	498798	Stam	#N/A
	#N/A											G10116_9412	303493	Snx11	#N/A
	#N/A											G10116_7954	102551694	Klln	#N/A
	#N/A											G10116_1935	360958	Ablim2	#N/A
	#N/A											G10116_9407	362814	Rnf41	#N/A
	#N/A											G10116_15358	287929	Mzt2b	#N/A
	#N/A											G10116_9936	312312	Gimap1	#N/A
	#N/A											G10116_1972	353256	Gtf2i	#N/A
	#N/A											G10116_21070	294696	Mrps36	#N/A
	#N/A											G10116_20006	303375	Rad51d	#N/A
	#N/A											G10116_8707	294140	Olr1668	#N/A
	#N/A											G10116_5122	296469	Nkain4	#N/A
	#N/A											G10116_7090	688146	Rsad1	#N/A
	#N/A											G10116_2293	304893	Rasal2	#N/A
	#N/A											G10116_16440	305830	Fbxo34	#N/A
	#N/A											G10116_3101	25148	Egr3	#N/A
	#N/A											G10116_6854	307171	Apbb1ip	#N/A
	#N/A											G10116_15339	366174	Catsper2	#N/A
	#N/A											G10116_21275	24511	Itgb1	#N/A
	#N/A											G10116_17368	102551692	LOC102551692	#N/A
	#N/A											G10116_15320	295458	Bdh2	#N/A
	#N/A											G10116_13898	309280	Plxna3	#N/A
	#N/A											G10116_13401	305392	Ncapg	#N/A
	#N/A											G10116_11678	302811	Elf4	#N/A
	#N/A											G10116_163	311252	Pamr1	#N/A
	#N/A											G10116_19016	363441	Ndufa1	#N/A
	#N/A											G10116_5130	499935	Tti1	#N/A
	#N/A											G10116_4213	363288	Kif1a	#N/A
	#N/A											G10116_6177	311764	Zfp217	#N/A
	#N/A											G10116_4221	84478	Ufd1	#N/A
	#N/A											G10116_14458	316342	Lipt1	#N/A
	#N/A											G10116_22491	100911278	LOC100911278	#N/A
	#N/A											G10116_26430	100361092	Malrd1	#N/A
	#N/A											G10116_6879	362377	Herc3	#N/A
	#N/A											G10116_10416	681361	Pisd	#N/A
	#N/A											G10116_7148	361976	Rrnad1	#N/A
	#N/A											G10116_9827	501047	Col6a5	#N/A
	#N/A											G10116_15104	114513	Rasgrf2	#N/A
	#N/A											G10116_25807	302991	Tekt4	#N/A
	#N/A											G10116_2379	305478	Rnf215	#N/A
	#N/A											G10116_16626	287675	Krt24	#N/A
	#N/A											G10116_9955	108348119	LOC108348119	#N/A
	#N/A											G10116_17608	114593	Nppc	#N/A
	#N/A											G10116_6451	680866	Tmem45a	#N/A
	#N/A											G10116_7592	500724	Lbhd2	#N/A
	#N/A											G10116_1654	25165	Zfp386	#N/A
	#N/A											G10116_20690	308503	RGD1563307	#N/A
	#N/A											G10116_18962	64828	B4galnt1	#N/A
	#N/A											G10116_22802	308282	Shprh	#N/A
	#N/A											G10116_24782	689173	LOC689173	#N/A
	#N/A											G10116_9431	290595	LOC290595	#N/A
	#N/A											G10116_4426	64020	Gpr85	#N/A
	#N/A											G10116_28777	316736	Emilin2	#N/A
	#N/A											G10116_6494	113894	Sqstm1	#N/A
	#N/A											G10116_16340	85435	Smad9	#N/A
	#N/A											G10116_2348	360663	Unk	#N/A
	#N/A											G10116_7797	690020	LOC690020	#N/A
	#N/A											G10116_25737	311021	Nmi	#N/A
	#N/A											G10116_27222	690147	LOC690147	#N/A
	#N/A											G10116_8256	360776	Lamtor4	#N/A
	#N/A											G10116_7565	311185	Kbtbd4	#N/A
	#N/A											G10116_20348	500046	Cped1	#N/A
	#N/A											G10116_25108	305853	Rab2b	#N/A
	#N/A											G10116_20192	103690381	LOC103690381	#N/A
	#N/A											G10116_411	65138	Adrm1	#N/A
	#N/A											G10116_3452	59105	Milr1	#N/A
	#N/A											G10116_2324	301024	Scap	#N/A
	#N/A											G10116_10620	500972	Stt3a	#N/A
	#N/A											G10116_12031	100911832	Rtl5	#N/A
	#N/A											G10116_13247	360161	Nek6	#N/A
	#N/A											G10116_18043	108350391	LOC108350391	#N/A
	#N/A											G10116_24806	100911831	Zfp182	#N/A
	#N/A											G10116_29186	102550225	LOC102550225	#N/A
	#N/A											G10116_6628	305623	Tmem175	#N/A
	#N/A											G10116_3920	311731	Scrn3	#N/A
	#N/A											G10116_22660	690971	Ofcc1	#N/A
	#N/A											G10116_14809	288480	Aimp2	#N/A
	#N/A											G10116_24761	261730	Aurka	#N/A
	#N/A											G10116_18779	299206	Batf	#N/A
	#N/A											G10116_28686	290833	Tm2d2	#N/A
	#N/A											G10116_28484	688282	LOC688282	#N/A
	#N/A											G10116_7113	301081	Zdhhc3	#N/A
	#N/A											G10116_11648	297821	Ndufaf6	#N/A
	#N/A											G10116_20314	25380	Anxa1	#N/A
	#N/A											G10116_24184	102548568	LOC102548568	#N/A
	#N/A											G10116_10906	114106	Bco1	#N/A
	#N/A											G10116_12682	289993	Cdkn3	#N/A
	#N/A											G10116_26185	364906	Mrps21l	#N/A
	#N/A											G10116_851	295338	Ptpn22	#N/A
	#N/A											G10116_8013	291057	Eef1e1	#N/A
	#N/A											G10116_21561	108350113	LOC108350113	#N/A
	#N/A											G10116_2386	305244	Thap6	#N/A
	#N/A											G10116_12661	246758	Allc	#N/A
	#N/A											G10116_3859	100910207	LOC100910207	#N/A
	#N/A											G10116_7143	102549812	LOC102549812	#N/A
	#N/A											G10116_92	288092	Tmem39a	#N/A
	#N/A											G10116_16237	79451	Fabp4	#N/A
	#N/A											G10116_4113	363858	Trappc5	#N/A
	#N/A											G10116_5919	64086	Csnk1g1	#N/A
	#N/A											G10116_29827	686779	Caprin2	#N/A
	#N/A											G10116_20018	246043	Klrh1	#N/A
	#N/A											G10116_22905	300446	Zfp653	#N/A
	#N/A											G10116_8980	64822	Fabp9	#N/A
	#N/A											G10116_7161	500112	Gimap8	#N/A
	#N/A											G10116_3555	108348056	NEWGENE_1306714	#N/A
	#N/A											G10116_1322	288117	Slc9c1	#N/A
	#N/A											G10116_8987	689800	LOC689800	#N/A
	#N/A											G10116_4798	288161	B3galt5	#N/A
	#N/A											G10116_25650	498982	RGD1560020_predicted	#N/A
	#N/A											G10116_3131	302946	Glis2	#N/A
	#N/A											G10116_2930	29254	Mgll	#N/A
	#N/A											G10116_4559	299626	Gadd45b	#N/A
	#N/A											G10116_19896	171352	Cyp3a9	#N/A
	#N/A											G10116_2562	314903	Srgap1	#N/A
	#N/A											G10116_20881	684189	Trim68	#N/A
	#N/A											G10116_28115	501675	Tmem114	#N/A
	#N/A											G10116_10619	296259	Acss1	#N/A
	#N/A											G10116_18255	316001	Inka1	#N/A
	#N/A											G10116_30169	685756	Tmem229a	#N/A
	#N/A											G10116_9960	60444	Kcnt1	#N/A
	#N/A											G10116_12114	287612	Mks1	#N/A
	#N/A											G10116_28498	100196907	Tmem59	#N/A
	#N/A											G10116_27497	100909795	LOC100909795	#N/A
	#N/A											G10116_9933	29603	Bckdk	#N/A
	#N/A											G10116_15864	360763	Usp12	#N/A
	#N/A											G10116_22709	311559	Bpifa5	#N/A
	#N/A											G10116_27357	25405	Ccng1	#N/A
	#N/A											G10116_4947	317676	Lat2	#N/A
	#N/A											G10116_26789	300846	Tinag	#N/A
	#N/A											G10116_4545	29322	Plcb3	#N/A
	#N/A											G10116_10773	362134	Mmadhc	#N/A
	#N/A											G10116_23207	108353258	LOC108353258	#N/A
	#N/A											G10116_429	286998	Zfand4	#N/A
	#N/A											G10116_28427	690026	Hils1	#N/A
	#N/A											G10116_5835	289199	Lrrc52	#N/A
	#N/A											G10116_23884	84575	Fads1	#N/A
	#N/A											G10116_5117	65031	Doc2a	#N/A
	#N/A											G10116_26136	314612	Shc2	#N/A
	#N/A											G10116_15299	313262	Pappa1	#N/A
	#N/A											G10116_789	24311	Ddc	#N/A
	#N/A											G10116_25803	80773	Cyb5b	#N/A
	#N/A											G10116_1094	366008	Lcn8	#N/A
	#N/A											G10116_1659	307305	Prdm6	#N/A
	#N/A											G10116_2029	302983	Mapk8ip3	#N/A
	#N/A											G10116_504	29613	Ntrk3	#N/A
	#N/A											G10116_25265	64322	Dap	#N/A
	#N/A											G10116_14423	294429	Ranbp2	#N/A
	#N/A											G10116_26527	681091	Ccdc157	#N/A
	#N/A											G10116_21465	24559	Mos	#N/A
	#N/A											G10116_18243	367323	Nudt12	#N/A
	#N/A											G10116_28850	171290	Gzmc	#N/A
	#N/A											G10116_3111	300754	Bbs4	#N/A
	#N/A											G10116_6605	313131	Rngtt	#N/A
	#N/A											G10116_8608	362894	R3hdm2	#N/A
	#N/A											G10116_16352	117547	Ncr1	#N/A
	#N/A											G10116_10901	295707	Tnks1bp1	#N/A
	#N/A											G10116_15224	103694867	LOC103694867	#N/A
	#N/A											G10116_16715	56780	Acpp	#N/A
	#N/A											G10116_3502	170641	Adgrl3	#N/A
	#N/A											G10116_18130	361881	Zbed3	#N/A
	#N/A											G10116_12270	364899	Cfap53	#N/A
	#N/A											G10116_29431	305841	Olr1637	#N/A
	#N/A											G10116_5204	298992	Nova1	#N/A
	#N/A											G10116_2600	360254	Brca2	#N/A
	#N/A											G10116_26758	305055	Kctd3	#N/A
	#N/A											G10116_2724	246153	Kcnc2	#N/A
	#N/A											G10116_13335	286960	LOC286960	#N/A
	#N/A											G10116_16273	299851	Mars	#N/A
	#N/A											G10116_11654	102553140	LOC102553140	#N/A
	#N/A											G10116_1717	367832	Zfx	#N/A
	#N/A											G10116_13565	312668	Cacna2d4	#N/A
	#N/A											G10116_29100	304271	Rnf6	#N/A
	#N/A											G10116_6261	361807	Lemd2	#N/A
	#N/A											G10116_18491	363273	Cops7b	#N/A
	#N/A											G10116_15944	363278	Atg16l1	#N/A
	#N/A											G10116_13024	367295	2022-03-04	#N/A
	#N/A											G10116_19755	363930	Selplg	#N/A
	#N/A											G10116_16974	171062	Nkg7	#N/A
	#N/A											G10116_25776	294436	Rpf2	#N/A
	#N/A											G10116_8333	362749	Atp5s	#N/A
	#N/A											G10116_18816	102553382	LOC102553382	#N/A
	#N/A											G10116_13254	679082	Arhgap19	#N/A
	#N/A											G10116_3617	312371	Avl9	#N/A
	#N/A											G10116_5928	303611	Tex2	#N/A
	#N/A											G10116_2397	314586	Zfp763	#N/A
	#N/A											G10116_21972	363142	Sema3b	#N/A
	#N/A											G10116_6746	307401	Pde6a	#N/A
	#N/A											G10116_12036	306792	S1pr3	#N/A
	#N/A											G10116_4021	688133	Mbtd1	#N/A
	#N/A											G10116_14427	297797	Atp6v1h	#N/A
	#N/A											G10116_4959	361142	Galntl6	#N/A
	#N/A											G10116_3821	361585	Ube3a	#N/A
	#N/A											G10116_27897	502308	Lypd5	#N/A
	#N/A											G10116_6159	259226	Ppp1r14d	#N/A
	#N/A											G10116_8463	363294	Twsg1	#N/A
	#N/A											G10116_23395	100192313	Atxn7l3b	#N/A
	#N/A											G10116_27036	29248	Tnni3	#N/A
	#N/A											G10116_7892	58959	Crhr1	#N/A
	#N/A											G10116_11773	102556098	LOC102556098	#N/A
	#N/A											G10116_9156	25012	Snap25	#N/A
	#N/A											G10116_10566	292847	Ctu1	#N/A
	#N/A											G10116_900	102552503	LOC102552503	#N/A
	#N/A											G10116_10120	288106	Ccdc191	#N/A
	#N/A											G10116_19320	288176	Cmss1	#N/A
	#N/A											G10116_29445	287310	Olr1422	#N/A
	#N/A											G10116_8679	170914	Nap1l3	#N/A
	#N/A											G10116_2927	63886	Abcb9	#N/A
	#N/A											G10116_15692	64019	Pag1	#N/A
	#N/A											G10116_7360	311742	Cdca7	#N/A
	#N/A											G10116_22280	24235	C4bpa	#N/A
	#N/A											G10116_24188	689453	LOC689453	#N/A
	#N/A											G10116_5104	300675	Ift46	#N/A
	#N/A											G10116_16705	361921	Ect2	#N/A
	#N/A											G10116_29652	298018	Fam206a	#N/A
	#N/A											G10116_21077	25425	Ctsh	#N/A
	#N/A											G10116_1841	297332	Thnsl2	#N/A
	#N/A											G10116_26518	298621	RGD1306186	#N/A
	#N/A											G10116_25818	116589	Serpinb5	#N/A
	#N/A											G10116_30208	171119	Dscam	#N/A
	#N/A											G10116_5344	316008	Ccdc51	#N/A
	#N/A											G10116_2158	114597	Suclg1	#N/A
	#N/A											G10116_10248	102553138	LOC102553138	#N/A
	#N/A											G10116_4154	684558	Upf1	#N/A
	#N/A											G10116_26945	287363	Olr1463	#N/A
	#N/A											G10116_13123	171522	Cyp2d4	#N/A
	#N/A											G10116_12612	108350563	Fam180b	#N/A
	#N/A											G10116_3138	292569	Zfp444	#N/A
	#N/A											G10116_8849	102557607	LOC102557607	#N/A
	#N/A											G10116_25853	310200	Ankrd33b	#N/A
	#N/A											G10116_5212	29689	Gabrd	#N/A
	#N/A											G10116_2748	54304	Ssbp1	#N/A
	#N/A											G10116_12351	103694158	LOC103694158	#N/A
	#N/A											G10116_8468	102547504	LOC102547504	#N/A
	#N/A											G10116_28789	293427	Eif3f	#N/A
	#N/A											G10116_25522	103690149	LOC103690149	#N/A
	#N/A											G10116_268	29752	Fau	#N/A
	#N/A											G10116_1092	117257	Gpr176	#N/A
	#N/A											G10116_5893	25248	Cnr1	#N/A
	#N/A											G10116_10226	307067	Dip2c	#N/A
	#N/A											G10116_4830	686008	Tnfrsf22	#N/A
	#N/A											G10116_21171	365881	Ankrd35	#N/A
	#N/A											G10116_8587	100360801	Ddx60	#N/A
	#N/A											G10116_18411	353231	Spg7	#N/A
	#N/A											G10116_17472	363091	Myzap	#N/A
	#N/A											G10116_20888	303215	Fbxw10	#N/A
	#N/A											G10116_6870	292625	Crxos1	#N/A
	#N/A											G10116_16299	65131	Cldn5	#N/A
	#N/A											G10116_21282	684372	Prr23a	#N/A
	#N/A											G10116_20637	85265	Ajuba	#N/A
	#N/A											G10116_1944	314690	Washc4	#N/A
	#N/A											G10116_15750	298894	Mycn	#N/A
	#N/A											G10116_8797	494252	Vom1r22	#N/A
	#N/A											G10116_13324	100911495	LOC100911495	#N/A
	#N/A											G10116_1316	317391	Shroom4	#N/A
	#N/A											G10116_2151	292554	Aurkc	#N/A
	#N/A											G10116_1423	362934	Ly6e	#N/A
	#N/A											G10116_11031	367289	Kansl1l	#N/A
	#N/A											G10116_1863	363735	Gabpa	#N/A
	#N/A											G10116_5684	296732	Smarcd3	#N/A
	#N/A											G10116_23325	363991	Ascl5	#N/A
	#N/A											G10116_29513	405066	Olr1388	#N/A
	#N/A											G10116_25797	313845	Sos1	#N/A
	#N/A											G10116_3566	64161	Pi4ka	#N/A
	#N/A											G10116_23620	294235	Ier3	#N/A
	#N/A											G10116_27019	313786	Fdx2	#N/A
	#N/A											G10116_7612	25206	Gucy1b2	#N/A
	#N/A											G10116_16106	25721	Got2	#N/A
	#N/A											G10116_22323	100909445	Ube2w	#N/A
	#N/A											G10116_26124	691083	LOC691083	#N/A
	#N/A											G10116_22582	290635	Mvb12a	#N/A
	#N/A											G10116_15271	310902	LOC310902	#N/A
	#N/A											G10116_7288	300036	Tsta3	#N/A
	#N/A											G10116_4532	100359972	LOC100359972	#N/A
	#N/A											G10116_18447	100361920	LOC100361920	#N/A
	#N/A											G10116_9608	362375	Lancl2	#N/A
	#N/A											G10116_1602	302915	Pmm2	#N/A
	#N/A											G10116_10843	108348192	LOC108348192	#N/A
	#N/A											G10116_4599	103694000	NEWGENE_1582994	#N/A
	#N/A											G10116_29108	299553	Olr1090	#N/A
	#N/A											G10116_28334	315430	Amotl1	#N/A
	#N/A											G10116_8134	367171	Map4	#N/A
	#N/A											G10116_16024	25462	Hspe1	#N/A
	#N/A											G10116_21083	24860	Ucp1	#N/A
	#N/A											G10116_21714	306544	Plpbp	#N/A
	#N/A											G10116_12618	313699	RGD1305350	#N/A
	#N/A											G10116_20432	367012	Ddi1	#N/A
	#N/A											G10116_1038	296954	Tnpo3	#N/A
	#N/A											G10116_25193	288280	Ncam2	#N/A
	#N/A											G10116_17557	361321	Atg12	#N/A
	#N/A											G10116_19839	362681	Pusl1	#N/A
	#N/A											G10116_7771	361052	Cdadc1	#N/A
	#N/A											G10116_597	500827	LOC500827	#N/A
	#N/A											G10116_8712	317344	RGD1565685	#N/A
	#N/A											G10116_23554	500531	Armh1	#N/A
	#N/A											G10116_27216	100124593	Cxcr6	#N/A
	#N/A											G10116_9491	114711	Gne	#N/A
	#N/A											G10116_27661	680448	Pcdhgb5	#N/A
	#N/A											G10116_29101	89815	Syngr2	#N/A
	#N/A											G10116_5842	313438	Dock11	#N/A
	#N/A											G10116_4517	367073	Trappc4	#N/A
	#N/A											G10116_14648	362728	Twistnb	#N/A
	#N/A											G10116_26044	24271	Cpb1	#N/A
	#N/A											G10116_9441	361916	Chmp4c	#N/A
	#N/A											G10116_27557	363227	Nabp1	#N/A
	#N/A											G10116_7015	102548702	LOC102548702	#N/A
	#N/A											G10116_5991	361241	Serpinb9	#N/A
	#N/A											G10116_10603	29722	Apbb1	#N/A
	#N/A											G10116_738	298534	Clspn	#N/A
	#N/A											G10116_23493	360508	Smim23	#N/A
	#N/A											G10116_26562	114858	Shc3	#N/A
	#N/A											G10116_29480	404962	Olr1523	#N/A
	#N/A											G10116_20094	83521	Rrad	#N/A
	#N/A											G10116_8022	299284	Dicer1	#N/A
	#N/A											G10116_22508	310467	Tiparp	#N/A
	#N/A											G10116_13416	103693237	LOC103693237	#N/A
	#N/A											G10116_8391	293991	Ndufb8	#N/A
	#N/A											G10116_11961	500475	LOC500475	#N/A
	#N/A											G10116_19717	295678	Sestd1	#N/A
	#N/A											G10116_2289	293148	C2cd3	#N/A
	#N/A											G10116_4309	102552901	LOC102552901	#N/A
	#N/A											G10116_907	362326	Tspan12	#N/A
	#N/A											G10116_20423	103689968	LOC103689968	#N/A
	#N/A											G10116_7059	100910978	LOC100910978	#N/A
	#N/A											G10116_16877	25455	Ggh	#N/A
	#N/A											G10116_17205	297995	Chmp5	#N/A
	#N/A											G10116_23425	360615	Fbxo47	#N/A
	#N/A											G10116_28830	100359675	Alpp	#N/A
	#N/A											G10116_20456	689788	Prdm5	#N/A
	#N/A											G10116_13104	361381	Rad23a	#N/A
	#N/A											G10116_7668	360838	Lypd1	#N/A
	#N/A											G10116_9485	25665	Scn5a	#N/A
	#N/A											G10116_9672	81732	Actr3	#N/A
	#N/A											G10116_29647	361268	Asb13	#N/A
	#N/A											G10116_25478	499754	Ccdc183	#N/A
	#N/A											G10116_16041	100911865	LOC100911865	#N/A
	#N/A											G10116_21035	290209	LOC290209	#N/A
	#N/A											G10116_4678	681096	Nxpe3	#N/A
	#N/A											G10116_111	312303	Zfp746	#N/A
	#N/A											G10116_13456	502918	Slc15a5	#N/A
	#N/A											G10116_1348	362013	Ahcyl1	#N/A
	#N/A											G10116_16796	680989	LOC680989	#N/A
	#N/A											G10116_12866	29707	Gabra5	#N/A
	#N/A											G10116_6659	117106	Scarb2	#N/A
	#N/A											G10116_10366	60331	Atxn3	#N/A
	#N/A											G10116_3091	362558	Lrp8	#N/A
	#N/A											G10116_22216	287285	Shroom1	#N/A
	#N/A											G10116_1612	25701	Mxi1	#N/A
	#N/A											G10116_7747	291947	Prmt9	#N/A
	#N/A											G10116_2115	317343	Med14	#N/A
	#N/A											G10116_3262	296099	Tp53bp1	#N/A
	#N/A											G10116_27577	102551086	LOC102551086	#N/A
	#N/A											G10116_9382	363498	Bex2	#N/A
	#N/A											G10116_17413	312828	Etnk1	#N/A
	#N/A											G10116_30192	83526	Atrn	#N/A
	#N/A											G10116_4311	64672	Pln	#N/A
	#N/A											G10116_24240	287596	Smg8	#N/A
	#N/A											G10116_27935	65207	Rhag	#N/A
	#N/A											G10116_7900	114839	Ccnc	#N/A
	#N/A											G10116_13645	691066	Tm4sf20	#N/A
	#N/A											G10116_4776	685325	Ddo	#N/A
	#N/A											G10116_7312	66012	Gucy1a2	#N/A
	#N/A											G10116_25788	108348201	LOC108348201	#N/A
	#N/A											G10116_23835	361239	Bphl	#N/A
	#N/A											G10116_25046	100912196	LOC100912196	#N/A
	#N/A											G10116_27378	684148	Lsm2	#N/A
	#N/A											G10116_146	24867	Smr3b	#N/A
	#N/A											G10116_4448	363005	Pcbp2	#N/A
	#N/A											G10116_11706	305691	Zfp385d	#N/A
	#N/A											G10116_3668	287044	Clec16a	#N/A
	#N/A											G10116_24586	102548714	LOC102548714	#N/A
	#N/A											G10116_18993	365546	Tspear	#N/A
	#N/A											G10116_9619	307742	Snx20	#N/A
	#N/A											G10116_13615	362122	Morn5	#N/A
	#N/A											G10116_20268	291737	Ino80c	#N/A
	#N/A											G10116_22239	79429	Pdgfc	#N/A
	#N/A											G10116_10299	680415	Pappa2	#N/A
	#N/A											G10116_17648	50566	Grem1	#N/A
	#N/A											G10116_18313	689274	Myoz3	#N/A
	#N/A											G10116_22534	291130	Dcdc2	#N/A
	#N/A											G10116_27534	103691922	LOC103691922	#N/A
	#N/A											G10116_2163	312915	Arfgef1	#N/A
	#N/A											G10116_17744	252857	Rapgef4	#N/A
	#N/A											G10116_26736	59314	Camk2n2	#N/A
	#N/A											G10116_12057	59268	Ip6k2	#N/A
	#N/A											G10116_13598	25432	Drd4	#N/A
	#N/A											G10116_8526	360406	Ptprf	#N/A
	#N/A											G10116_10993	287726	Rdm1	#N/A
	#N/A											G10116_4887	25514	Lypla1	#N/A
	#N/A											G10116_431	102550584	LOC102550584	#N/A
	#N/A											G10116_15077	498697	Klhl3	#N/A
	#N/A											G10116_7311	684425	Adssl1	#N/A
	#N/A											G10116_6331	24252	Cebpa	#N/A
	#N/A											G10116_29545	100911166	LOC100911166	#N/A
	#N/A											G10116_20083	300238	Fignl2	#N/A
	#N/A											G10116_25400	497101	Xkrx	#N/A
	#N/A											G10116_5710	292763	Map4k1	#N/A
	#N/A											G10116_25462	313245	Polr1e	#N/A
	#N/A											G10116_711	305886	Slc22a17	#N/A
	#N/A											G10116_1965	498136	Mtus2	#N/A
	#N/A											G10116_18783	366473	Azin2	#N/A
	#N/A											G10116_13164	361365	Polr2c	#N/A
	#N/A											G10116_8201	24648	Serpina1	#N/A
	#N/A											G10116_17750	293694	Map4k2	#N/A
	#N/A											G10116_10295	102550729	LOC102550729	#N/A
	#N/A											G10116_10101	102547505	LOC102547505	#N/A
	#N/A											G10116_26313	25033	Sstr1	#N/A
	#N/A											G10116_6777	29884	Bok	#N/A
	#N/A											G10116_16322	103693291	Nhlrc4	#N/A
	#N/A											G10116_6984	25549	Slc18a2	#N/A
	#N/A											G10116_4393	291555	Atp8b1	#N/A
	#N/A											G10116_14845	308061	Pdcd6	#N/A
	#N/A											G10116_14959	548104	Pcdhb17	#N/A
	#N/A											G10116_30212	314075	Pnpla8	#N/A
	#N/A											G10116_28060	689947	Crygf	#N/A
	#N/A											G10116_22145	100909664	LOC100909664	#N/A
	#N/A											G10116_3386	103690114	LOC103690114	#N/A
	#N/A											G10116_21443	103690189	LOC103690189	#N/A
	#N/A											G10116_12982	361526	Sertad1	#N/A
	#N/A											G10116_5018	362981	Hdac10	#N/A
	#N/A											G10116_20413	81633	Acta2	#N/A
	#N/A											G10116_12082	361787	RT1-T24-1	#N/A
	#N/A											G10116_5946	85268	Hrh3	#N/A
	#N/A											G10116_16339	303148	Slc36a3	#N/A
	#N/A											G10116_25456	100909696	LOC100909696	#N/A
	#N/A											G10116_23928	366377	Olr854	#N/A
	#N/A											G10116_14902	260416	Carhsp1	#N/A
	#N/A											G10116_14765	58815	Glrx3	#N/A
	#N/A											G10116_1452	681033	Prss41	#N/A
	#N/A											G10116_22854	303528	Krt34	#N/A
	#N/A											G10116_25908	298552	Tmem50a	#N/A
	#N/A											G10116_19594	291849	Zfp319	#N/A
	#N/A											G10116_19094	24930	Cd8a	#N/A
	#N/A											G10116_4441	501664	Fam3a	#N/A
	#N/A											G10116_10751	500501	Caap1	#N/A
	#N/A											G10116_690	161452	Lef1	#N/A
	#N/A											G10116_20141	303968	Ift57	#N/A
	#N/A											G10116_17246	288545	RGD1305455	#N/A
	#N/A											G10116_28911	29257	Rpl9	#N/A
	#N/A											G10116_27055	100362477	Fam90a1	#N/A
	#N/A											G10116_29328	102550664	LOC102550664	#N/A
	#N/A											G10116_1568	266715	Fzd3	#N/A
	#N/A											G10116_23611	116455	Atp6v0a2	#N/A
	#N/A											G10116_18006	108352190	LOC108352190	#N/A
	#N/A											G10116_4763	300744	Ubl7	#N/A
	#N/A											G10116_29855	102553743	LOC102553743	#N/A
	#N/A											G10116_13188	301230	RGD1565959	#N/A
	#N/A											G10116_25285	100360128	LOC100360128	#N/A
	#N/A											G10116_12825	295395	Rtca	#N/A
	#N/A											G10116_29223	307642	Cfap20	#N/A
	#N/A											G10116_16738	502908	LOC502908	#N/A
	#N/A											G10116_16599	171341	Mgst1	#N/A
	#N/A											G10116_14263	108348150	LOC108348150	#N/A
	#N/A											G10116_25976	102549615	LOC102549615	#N/A
	#N/A											G10116_3335	305142	Abcg3l3	#N/A
	#N/A											G10116_15403	305831	Atg14	#N/A
	#N/A											G10116_2671	81664	Gnai2	#N/A
	#N/A											G10116_11347	497083	Xkr5	#N/A
	#N/A											G10116_18772	405110	Olr868	#N/A
	#N/A											G10116_13876	117522	Xpnpep2	#N/A
	#N/A											G10116_23500	314407	LOC314407	#N/A
	#N/A											G10116_3740	140933	Trpc5	#N/A
	#N/A											G10116_21258	25217	Tapbp	#N/A
	#N/A											G10116_29704	25481	Mmp11	#N/A
	#N/A											G10116_17964	498699	RGD1562024	#N/A
	#N/A											G10116_18481	29272	Dpp6	#N/A
	#N/A											G10116_16282	102546567	LOC102546567	#N/A
	#N/A											G10116_9733	368128	Hpse2	#N/A
	#N/A											G10116_2068	308831	Tenm4	#N/A
	#N/A											G10116_16137	103694121	LOC103694121	#N/A
	#N/A											G10116_30073	688885	Nol11	#N/A
	#N/A											G10116_22977	310687	Prcc	#N/A
	#N/A											G10116_9682	619581	Nicn1	#N/A
	#N/A											G10116_20792	24873	Vdr	#N/A
	#N/A											G10116_14005	103694097	Pgbd1	#N/A
	#N/A											G10116_16068	360820	Pxn	#N/A
	#N/A											G10116_19487	25401	Alx1	#N/A
	#N/A											G10116_26421	299306	RGD1564855	#N/A
	#N/A											G10116_11200	314246	Zbtb1	#N/A
	#N/A											G10116_9518	311651	Slc9a8	#N/A
	#N/A											G10116_20021	108348124	NEWGENE_1562416	#N/A
	#N/A											G10116_23978	310395	Noct	#N/A
	#N/A											G10116_23198	499027	RGD1560718	#N/A
	#N/A											G10116_18624	361217	Spin1	#N/A
	#N/A											G10116_26568	304410	Castor2	#N/A
	#N/A											G10116_3201	102553671	LOC102553671	#N/A
	#N/A											G10116_5255	312946	Tmem68	#N/A
	#N/A											G10116_7442	679806	Fer1l5	#N/A
	#N/A											G10116_27808	246174	Fgd4	#N/A
	#N/A											G10116_12000	24588	Nefm	#N/A
	#N/A											G10116_6272	29639	Fxyd2	#N/A
	#N/A											G10116_28266	100911069	Mtfr2	#N/A
	#N/A											G10116_10860	317389	Ccnb3	#N/A
	#N/A											G10116_16185	24399	Glud1	#N/A
	#N/A											G10116_22832	103691557	Rfxapl1	#N/A
	#N/A											G10116_27912	81634	Actn1	#N/A
	#N/A											G10116_29657	171084	Nat8b	#N/A
	#N/A											G10116_15862	108348082	LOC108348082	#N/A
	#N/A											G10116_4501	502056	RGD1559508	#N/A
	#N/A											G10116_17595	305999	Nkx3-1	#N/A
	#N/A											G10116_13375	366698	Adck1	#N/A
	#N/A											G10116_17385	287001	Olr287	#N/A
	#N/A											G10116_18067	64201	Slc25a11	#N/A
	#N/A											G10116_18608	361578	Nomo1	#N/A
	#N/A											G10116_27067	54350	Scfd1	#N/A
	#N/A											G10116_4626	303729	Enpp7	#N/A
	#N/A											G10116_26228	499655	Cks1b	#N/A
	#N/A											G10116_28798	303687	Evpl	#N/A
	#N/A											G10116_12964	289632	Pgm2	#N/A
	#N/A											G10116_14018	288913	LOC288913	#N/A
	#N/A											G10116_24141	685472	Lrrtm2	#N/A
	#N/A											G10116_15388	500823	Ccdc38	#N/A
	#N/A											G10116_24674	368120	Zkscan2	#N/A
	#N/A											G10116_22930	302678	Syap1	#N/A
	#N/A											G10116_18736	29209	Casq2	#N/A
	#N/A											G10116_17393	288617	Tpst1	#N/A
	#N/A											G10116_3842	360445	Crisp2	#N/A
	#N/A											G10116_14147	108349907	LOC108349907	#N/A
	#N/A											G10116_613	296374	Zmynd8	#N/A
	#N/A											G10116_2988	690948	LOC690948	#N/A
	#N/A											G10116_23862	365398	Slc22a12	#N/A
	#N/A											G10116_13079	690191	LOC690191	#N/A
	#N/A											G10116_13745	56766	Leprot	#N/A
	#N/A											G10116_6751	108352515	LOC108352515	#N/A
	#N/A											G10116_21781	300470	Thyn1	#N/A
	#N/A											G10116_1728	207123	RGD621098	#N/A
	#N/A											G10116_24697	80977	Syt13	#N/A
	#N/A											G10116_18056	60448	Htr1f	#N/A
	#N/A											G10116_4026	316219	Trerf1	#N/A
	#N/A											G10116_10885	252920	Olfm3	#N/A
	#N/A											G10116_7918	100910606	LOC100910606	#N/A
	#N/A											G10116_26020	295631	Pla2r1	#N/A
	#N/A											G10116_6357	102555453	LOC102555453	#N/A
	#N/A											G10116_22041	81645	Chrm2	#N/A
	#N/A											G10116_15720	64826	Foxq1	#N/A
	#N/A											G10116_7047	54355	Rassf5	#N/A
	#N/A											G10116_23585	289565	Arl9	#N/A
	#N/A											G10116_19319	100361891	Rab5al1	#N/A
	#N/A											G10116_1592	85425	Tdrd7	#N/A
	#N/A											G10116_788	170848	Kcnq2	#N/A
	#N/A											G10116_17548	192225	Spata7	#N/A
	#N/A											G10116_12266	363931	Gtpbp6	#N/A
	#N/A											G10116_6680	25340	Npy5r	#N/A
	#N/A											G10116_8439	361323	Commd10	#N/A
	#N/A											G10116_2454	170843	Khdrbs2	#N/A
	#N/A											G10116_14874	64564	Bbox1	#N/A
	#N/A											G10116_1120	81524	Nf1x	#N/A
	#N/A											G10116_3761	501203	Myl12a	#N/A
	#N/A											G10116_27303	362036	Ank2	#N/A
	#N/A											G10116_9851	361927	Fxr1	#N/A
	#N/A											G10116_19562	171100	Angptl2	#N/A
	#N/A											G10116_1609	287884	Sectm1b	#N/A
	#N/A											G10116_8243	54237	Cdk1	#N/A
	#N/A											G10116_24519	310034	Rad17	#N/A
	#N/A											G10116_23581	24162	Acp2	#N/A
	#N/A											G10116_8238	293128	Nars2	#N/A
	#N/A											G10116_18370	171121	Ppp6c	#N/A
	#N/A											G10116_19994	499068	Zfp583	#N/A
	#N/A											G10116_4783	304571	Galnt9	#N/A
	#N/A											G10116_11439	311901	Lhx6	#N/A
	#N/A											G10116_29717	29758	St6galnac3	#N/A
	#N/A											G10116_3715	304490	Anapc7	#N/A
	#N/A											G10116_5541	301575	Itm2c	#N/A
	#N/A											G10116_9645	690343	Zfp141	#N/A
	#N/A											G10116_20728	64621	Akp3	#N/A
	#N/A											G10116_22112	102551468	LOC102551468	#N/A
	#N/A											G10116_2795	501621	Nxf7	#N/A
	#N/A											G10116_15144	305123	Brdt	#N/A
	#N/A											G10116_7888	293067	Zfand6	#N/A
	#N/A											G10116_8356	58919	Ccnd1	#N/A
	#N/A											G10116_28689	25643	Gnai3	#N/A
	#N/A											G10116_10852	64312	Aplp2	#N/A
	#N/A											G10116_7082	364514	Shld2	#N/A
	#N/A											G10116_336	498423	Sertad2	#N/A
	#N/A											G10116_3755	100361265	LOC100361265	#N/A
	#N/A											G10116_6675	292925	Tsg101	#N/A
	#N/A											G10116_21526	502143	Idi2	#N/A
	#N/A											G10116_5556	362164	Atg13	#N/A
	#N/A											G10116_15636	362899	Nipal2	#N/A
	#N/A											G10116_18375	362188	Slc5a12	#N/A
	#N/A											G10116_1293	619436	Med24	#N/A
	#N/A											G10116_26357	681429	Rps27l	#N/A
	#N/A											G10116_22227	171103	Cdc25b	#N/A
	#N/A											G10116_15230	311031	RGD1564306	#N/A
	#N/A											G10116_24286	363686	C1ql1	#N/A
	#N/A											G10116_20539	103690296	LOC103690296	#N/A
	#N/A											G10116_475	313479	Orc1	#N/A
	#N/A											G10116_18782	501741	RGD1565046	#N/A
	#N/A											G10116_13362	25655	Gja4	#N/A
	#N/A											G10116_5701	192268	Gls2	#N/A
	#N/A											G10116_28434	679921	Vasn	#N/A
	#N/A											G10116_2639	296741	Fastk	#N/A
	#N/A											G10116_8617	305450	Sh3bp2	#N/A
	#N/A											G10116_13208	362772	Btbd7	#N/A
	#N/A											G10116_22376	301057	Vill	#N/A
	#N/A											G10116_10997	499361	Tlx1	#N/A
	#N/A											G10116_21156	297872	Sytl1	#N/A
	#N/A											G10116_14625	24213	Atp1a3	#N/A
	#N/A											G10116_27877	363485	Pbdc1	#N/A
	#N/A											G10116_6472	108348366	LOC108348366	#N/A
	#N/A											G10116_3522	497078	Xk	#N/A
	#N/A											G10116_23224	405057	Olr1421	#N/A
	#N/A											G10116_7423	687861	Mmab	#N/A
	#N/A											G10116_16392	292688	Snrpd2l	#N/A
	#N/A											G10116_22816	365844	Nup210l	#N/A
	#N/A											G10116_561	312649	Tsen2	#N/A
	#N/A											G10116_7269	362483	MGC94199	#N/A
	#N/A											G10116_2820	287990	Vps8	#N/A
	#N/A											G10116_5477	316258	Cd2ap	#N/A
	#N/A											G10116_18937	289561	Polr2b	#N/A
	#N/A											G10116_9489	100912141	Tro	#N/A
	#N/A											G10116_29156	308690	Ndn	#N/A
	#N/A											G10116_4810	680752	Ccdc74a	#N/A
	#N/A											G10116_13028	100363510	LOC100363510	#N/A
	#N/A											G10116_13275	113940	Gmfg	#N/A
	#N/A											G10116_14607	499442	Ccdc138	#N/A
	#N/A											G10116_3936	362900	Rnf19a	#N/A
	#N/A											G10116_15736	297594	Cdca3	#N/A
	#N/A											G10116_29713	100911251	LOC100911251	#N/A
	#N/A											G10116_9208	308572	Myh14	#N/A
	#N/A											G10116_22125	89843	Cxadr	#N/A
	#N/A											G10116_24856	501624	Bex4	#N/A
	#N/A											G10116_25374	102555474	LOC102555474	#N/A
	#N/A											G10116_661	688405	Cdk2ap2	#N/A
	#N/A											G10116_15577	691688	Eid3	#N/A
	#N/A											G10116_12365	301509	Tns1	#N/A
	#N/A											G10116_22179	286927	Stk16	#N/A
	#N/A											G10116_15520	295496	Trmt10a	#N/A
	#N/A											G10116_26671	25710	Cd3d	#N/A
	#N/A											G10116_10430	65271	Mgat5	#N/A
	#N/A											G10116_24199	691799	Il17d	#N/A
	#N/A											G10116_20496	315970	Cdv3	#N/A
	#N/A											G10116_2116	361987	Dennd4b	#N/A
	#N/A											G10116_29541	56816	Prkn	#N/A
	#N/A											G10116_288	362533	Tle1	#N/A
	#N/A											G10116_28767	29480	Rgs4	#N/A
	#N/A											G10116_5047	108348154	LOC108348154	#N/A
	#N/A											G10116_12007	308919	Ovch2	#N/A
	#N/A											G10116_15830	100910478	LOC100910478	#N/A
	#N/A											G10116_5199	313672	Kazn	#N/A
	#N/A											G10116_27427	680025	Nxf5	#N/A
	#N/A											G10116_23273	59323	Erbb4	#N/A
	#N/A											G10116_29915	54240	Chrnd	#N/A
	#N/A											G10116_25024	117512	C9	#N/A
	#N/A											G10116_9334	64134	Xylt2	#N/A
	#N/A											G10116_29683	117184	Ctrl	#N/A
	#N/A											G10116_1793	290842	Gins4	#N/A
	#N/A											G10116_10043	688841	Fam155b	#N/A
	#N/A											G10116_21987	102550773	LOC102550773	#N/A
	#N/A											G10116_1363	310707	Chd1l	#N/A
	#N/A											G10116_8923	25398	Cacna1a	#N/A
	#N/A											G10116_10605	301337	Plekhb2	#N/A
	#N/A											G10116_12576	302583	Foxr2	#N/A
	#N/A											G10116_2869	81776	Rps24	#N/A
	#N/A											G10116_20846	83471	Prep	#N/A
	#N/A											G10116_916	679691	Vom2r5	#N/A
	#N/A											G10116_16928	361712	Syvn1	#N/A
	#N/A											G10116_21080	100363266	Igip	#N/A
	#N/A											G10116_3545	303021	Sh3pxd2b	#N/A
	#N/A											G10116_9565	310548	Rbm46	#N/A
	#N/A											G10116_24004	108349754	LOC108349754	#N/A
	#N/A											G10116_4288	362211	Mall	#N/A
	#N/A											G10116_21650	363099	Rsl24d1	#N/A
	#N/A											G10116_16909	363089	Mindy2	#N/A
	#N/A											G10116_2425	102549836	LOC102549836	#N/A
	#N/A											G10116_10698	29205	Syngr1	#N/A
	#N/A											G10116_4828	56781	Myl1	#N/A
	#N/A											G10116_3562	29744	Sema6c	#N/A
	#N/A											G10116_19800	25265	P2ry1	#N/A
	#N/A											G10116_12630	686298	Ppm1m	#N/A
	#N/A											G10116_27849	302554	Glod5	#N/A
	#N/A											G10116_3326	407762	Krt85	#N/A
	#N/A											G10116_18492	108348137	LOC108348137	#N/A
	#N/A											G10116_13106	364380	Abhd4	#N/A
	#N/A											G10116_5216	312439	Rmnd5a	#N/A
	#N/A											G10116_5230	100912021	LOC100912021	#N/A
	#N/A											G10116_13547	108348301	LOC108348301	#N/A
	#N/A											G10116_7737	683460	Proser2	#N/A
	#N/A											G10116_15551	289758	Pold2	#N/A
	#N/A											G10116_2679	362293	Dnajb6	#N/A
	#N/A											G10116_8380	292477	Adgb	#N/A
	#N/A											G10116_19726	684173	Traf5	#N/A
	#N/A											G10116_25004	304991	Olr1596	#N/A
	#N/A											G10116_23538	360572	Rpl23a	#N/A
	#N/A											G10116_7576	290631	Babam1	#N/A
	#N/A											G10116_30039	311328	Rmdn3	#N/A
	#N/A											G10116_28464	289168	Kifap3	#N/A
	#N/A											G10116_29768	289264	Grem2	#N/A
	#N/A											G10116_20897	308701	Tarsl2	#N/A
	#N/A											G10116_24151	293938	Bloc1s2	#N/A
	#N/A											G10116_17240	309186	Fermt3	#N/A
	#N/A											G10116_10113	102550456	LOC102550456	#N/A
	#N/A											G10116_3242	619393	Dnajc12	#N/A
	#N/A											G10116_14853	501317	LOC501317	#N/A
	#N/A											G10116_10732	304486	Tctn1	#N/A
	#N/A											G10116_23318	499185	Mrps11	#N/A
	#N/A											G10116_11407	681647	Lysmd4	#N/A
	#N/A											G10116_11922	641525	Pcdhgc5	#N/A
	#N/A											G10116_17124	100911107	LOC100911107	#N/A
	#N/A											G10116_23769	307947	Set	#N/A
	#N/A											G10116_5530	170841	Mutyh	#N/A
	#N/A											G10116_12479	365057	Map3k5	#N/A
	#N/A											G10116_15901	298732	Glis1	#N/A
	#N/A											G10116_3925	108352008	LOC108352008	#N/A
	#N/A											G10116_11134	500111	Lrrc61	#N/A
	#N/A											G10116_21743	317312	Mospd1	#N/A
	#N/A											G10116_12503	25743	Kcnj6	#N/A
	#N/A											G10116_2028	292393	RGD1561667	#N/A
	#N/A											G10116_8185	361282	Plxdc2	#N/A
	#N/A											G10116_2310	56817	Kcnip2	#N/A
	#N/A											G10116_4302	289457	Klhl8	#N/A
	#N/A											G10116_9177	64531	Synj2bp	#N/A
	#N/A											G10116_9764	266808	Lrrcc1	#N/A
	#N/A											G10116_9542	362485	Ccne2	#N/A
	#N/A											G10116_10705	306998	Cdk13	#N/A
	#N/A											G10116_4332	64862	Map1lc3b	#N/A
	#N/A											G10116_16792	25030	Andpro	#N/A
	#N/A											G10116_20309	245959	Slc25a3	#N/A
	#N/A											G10116_20996	290214	Cmtm5	#N/A
	#N/A											G10116_3865	311913	Dennd1a	#N/A
	#N/A											G10116_13873	302965	Tnfrsf12a	#N/A
	#N/A											G10116_19597	100909648	LOC100909648	#N/A
	#N/A											G10116_10611	316000	Actl11	#N/A
	#N/A											G10116_14601	497957	RGD1565611	#N/A
	#N/A											G10116_5688	29592	Bcat1	#N/A
	#N/A											G10116_18267	299600	Odf3l2	#N/A
	#N/A											G10116_3127	25565	Tle4	#N/A
	#N/A											G10116_23736	680611	Bcl3	#N/A
	#N/A											G10116_14442	685088	She	#N/A
	#N/A											G10116_19670	362029	Agl	#N/A
	#N/A											G10116_22591	287380	Dhrs7b	#N/A
	#N/A											G10116_20392	108352495	LOC108352495	#N/A
	#N/A											G10116_16531	499465	Mettl24	#N/A
	#N/A											G10116_23801	353303	Col23a1	#N/A
	#N/A											G10116_26010	100910536	Elfn2	#N/A
	#N/A											G10116_635	360682	Wdr45b	#N/A
	#N/A											G10116_14401	287751	Lyzl6	#N/A
	#N/A											G10116_15648	29259	Sell	#N/A
	#N/A											G10116_5582	303920	Maats1	#N/A
	#N/A											G10116_23561	501702	Cenpv	#N/A
	#N/A											G10116_28603	497943	Gltpd2	#N/A
	#N/A											G10116_18076	681006	LOC681006	#N/A
	#N/A											G10116_11913	361442	Sipa1l2	#N/A
	#N/A											G10116_5864	290212	Efs	#N/A
	#N/A											G10116_13688	292082	Tcf25	#N/A
	#N/A											G10116_20944	282582	Wnt5b	#N/A
	#N/A											G10116_28491	502160	Lvrn	#N/A
	#N/A											G10116_26279	296313	Myl9	#N/A
	#N/A											G10116_20625	29434	Rasgrp1	#N/A
	#N/A											G10116_10078	498130	Stard13	#N/A
	#N/A											G10116_16659	298496	Kcnq4	#N/A
	#N/A											G10116_11974	498950	Marveld3	#N/A
	#N/A											G10116_1658	680867	Tmem191c	#N/A
	#N/A											G10116_6051	303742	Faap100	#N/A
	#N/A											G10116_3793	171529	Kif2c	#N/A
	#N/A											G10116_26648	287821	Otop3	#N/A
	#N/A											G10116_12976	310869	Rrh	#N/A
	#N/A											G10116_13852	246304	Cep350	#N/A
	#N/A											G10116_13812	404660	Mrgpre	#N/A
	#N/A											G10116_2011	365703	Zfr	#N/A
	#N/A											G10116_4941	296966	Chchd3	#N/A
	#N/A											G10116_7466	309891	Sept10	#N/A
	#N/A											G10116_27833	367061	Olr1257	#N/A
	#N/A											G10116_18648	362754	Trmt5	#N/A
	#N/A											G10116_4852	499940	Tp53tg5	#N/A
	#N/A											G10116_8680	316732	Smchd1	#N/A
	#N/A											G10116_16223	408243	Ece2	#N/A
	#N/A											G10116_24050	29149	Strn	#N/A
	#N/A											G10116_16586	294800	Rad1	#N/A
	#N/A											G10116_14582	100910060	LOC100910060	#N/A
	#N/A											G10116_20437	113938	Snurf	#N/A
	#N/A											G10116_1456	501872	Cd84	#N/A
	#N/A											G10116_26475	108351097	LOC108351097	#N/A
	#N/A											G10116_26849	405353	Olr1108	#N/A
	#N/A											G10116_6493	307459	Arhgap26	#N/A
	#N/A											G10116_15602	103689994	LOC103689994	#N/A
	#N/A											G10116_2752	29643	Sv2c	#N/A
	#N/A											G10116_16981	103694250	LOC103694250	#N/A
	#N/A											G10116_21522	289239	Olr1579	#N/A
	#N/A											G10116_19076	102555377	LOC102555377	#N/A
	#N/A											G10116_8787	100361036	LOC100361036	#N/A
	#N/A											G10116_23269	498351	Srp72	#N/A
	#N/A											G10116_1161	25637	Ptger1	#N/A
	#N/A											G10116_21621	102238592	Ak6	#N/A
	#N/A											G10116_5663	100910451	LOC100910451	#N/A
	#N/A											G10116_858	24661	Pnmt	#N/A
	#N/A											G10116_25029	301333	Ptpn18	#N/A
	#N/A											G10116_23149	362641	Minos1	#N/A
	#N/A											G10116_29478	108350818	LOC108350818	#N/A
	#N/A											G10116_9462	85494	Tpra1	#N/A
	#N/A											G10116_16125	100362696	Fam47a	#N/A
	#N/A											G10116_1375	296658	Ndufa8	#N/A
	#N/A											G10116_11259	308571	Lrrc4b	#N/A
	#N/A											G10116_1812	103694863	LOC103694863	#N/A
	#N/A											G10116_20903	66014	Impg1	#N/A
	#N/A											G10116_29550	100911153	LOC100911153	#N/A
	#N/A											G10116_14416	288657	Ogfod2	#N/A
	#N/A											G10116_17050	365410	Osbp	#N/A
	#N/A											G10116_5318	361044	Sdr39u1	#N/A
	#N/A											G10116_17181	306349	Tmem59l	#N/A
	#N/A											G10116_191	361257	RGD1564129	#N/A
	#N/A											G10116_9203	317675	Tph2	#N/A
	#N/A											G10116_17930	100359483	Cylc1	#N/A
	#N/A											G10116_19590	500554	Fam229a	#N/A
	#N/A											G10116_19417	116569	Lct	#N/A
	#N/A											G10116_21893	299628	Mrpl54	#N/A
	#N/A											G10116_13626	293192	Olr45	#N/A
	#N/A											G10116_24813	499636	RGD1563962	#N/A
	#N/A											G10116_7693	25284	Amacr	#N/A
	#N/A											G10116_26864	288588	Polr2j	#N/A
	#N/A											G10116_24899	29498	Pts	#N/A
	#N/A											G10116_13969	288702	Unc119b	#N/A
	#N/A											G10116_1067	501552	Fancb	#N/A
	#N/A											G10116_23992	499273	RGD1563285	#N/A
	#N/A											G10116_17766	681944	Mpnd	#N/A
	#N/A											G10116_29455	288917	Farsa	#N/A
	#N/A											G10116_19955	114630	Atp5mc3	#N/A
	#N/A											G10116_16058	308113	Cnksr3	#N/A
	#N/A											G10116_28534	307126	Mcm10	#N/A
	#N/A											G10116_11272	317204	Pcdh11x	#N/A
	#N/A											G10116_7262	287433	Fxr2	#N/A
	#N/A											G10116_24894	100361134	Shisa9	#N/A
	#N/A											G10116_25097	81768	Rpl22	#N/A
	#N/A											G10116_15283	300732	Pstpip1	#N/A
	#N/A											G10116_15957	680531	Sapcd2	#N/A
	#N/A											G10116_18062	103690884	LOC103690884	#N/A
	#N/A											G10116_13371	287659	Socs7	#N/A
	#N/A											G10116_27920	291324	Trdmt1	#N/A
	#N/A											G10116_2097	360560	RGD1304728	#N/A
	#N/A											G10116_23947	414065	Nanog	#N/A
	#N/A											G10116_7777	24907	Dmd	#N/A
	#N/A											G10116_24411	686323	Trip6	#N/A
	#N/A											G10116_22696	293048	Rhcg	#N/A
	#N/A											G10116_2261	25150	Fyn	#N/A
	#N/A											G10116_820	287418	Arhgef15	#N/A
	#N/A											G10116_11519	308021	Syde2	#N/A
	#N/A											G10116_23243	306352	Armc6	#N/A
	#N/A											G10116_5067	689616	Apcdd1	#N/A
	#N/A											G10116_26303	309209	Vwce	#N/A
	#N/A											G10116_20444	25202	Gucy1b1	#N/A
	#N/A											G10116_11787	295224	mrpl24	#N/A
	#N/A											G10116_17729	103694906	LOC103694906	#N/A
	#N/A											G10116_1977	306804	Iars	#N/A
	#N/A											G10116_24080	315732	Uaca	#N/A
	#N/A											G10116_11010	312965	Ubxn2b	#N/A
	#N/A											G10116_1596	29328	Gpx4	#N/A
	#N/A											G10116_6548	102555503	LOC102555503	#N/A
	#N/A											G10116_13146	689415	Mt2A	#N/A
	#N/A											G10116_25257	252880	Drgx	#N/A
	#N/A											G10116_15806	24424	Gstm2	#N/A
	#N/A											G10116_26995	363866	Rxfp2	#N/A
	#N/A											G10116_29930	316201	Daam2	#N/A
	#N/A											G10116_12647	25584	F3	#N/A
	#N/A											G10116_28477	246306	Rmt1	#N/A
	#N/A											G10116_25706	498489	Naa30	#N/A
	#N/A											G10116_1412	362726	Atxn7l1	#N/A
	#N/A											G10116_17191	103690152	LOC103690152	#N/A
	#N/A											G10116_2769	361729	Cyb561a3	#N/A
	#N/A											G10116_19546	100911790	LOC100911790	#N/A
	#N/A											G10116_979	102552996	LOC102552996	#N/A
	#N/A											G10116_14522	691534	Nop10	#N/A
	#N/A											G10116_16373	60394	Olig1	#N/A
	#N/A											G10116_11482	140670	Ap2b1	#N/A
	#N/A											G10116_19435	361034	Arhgef40	#N/A
	#N/A											G10116_24795	289491	Mrpl1	#N/A
	#N/A											G10116_10385	297417	Gfpt1	#N/A
	#N/A											G10116_5550	89814	Tnfsf4	#N/A
	#N/A											G10116_9249	296098	Lcmt2	#N/A
	#N/A											G10116_18291	362631	Rpl11	#N/A
	#N/A											G10116_14155	100361180	LOC100361180	#N/A
	#N/A											G10116_10720	171159	Zhx1	#N/A
	#N/A											G10116_3371	108348076	NEWGENE_1308105	#N/A
	#N/A											G10116_21980	499801	Ifih1	#N/A
	#N/A											G10116_28055	366669	Syne2	#N/A
	#N/A											G10116_8893	500943	Arhgap42	#N/A
	#N/A											G10116_30068	293070	Olr11	#N/A
	#N/A											G10116_15859	108351182	LOC108351182	#N/A
	#N/A											G10116_22016	499210	Acer3	#N/A
	#N/A											G10116_17894	25456	Glrb	#N/A
	#N/A											G10116_24394	140669	Abcb6	#N/A
	#N/A											G10116_26892	108352186	LOC108352186	#N/A
	#N/A											G10116_277	306866	Slc35b3	#N/A
	#N/A											G10116_16592	25060	Hk3	#N/A
	#N/A											G10116_6693	266713	Mnat1	#N/A
	#N/A											G10116_4565	298079	Aldh1b1	#N/A
	#N/A											G10116_9351	116489	Kcnk4	#N/A
	#N/A											G10116_13728	294312	Pi16	#N/A
	#N/A											G10116_6951	313713	Casz1	#N/A
	#N/A											G10116_25166	171054	Ccr4	#N/A
	#N/A											G10116_13983	304763	R3hdm1	#N/A
	#N/A											G10116_16873	307563	Dsc3	#N/A
	#N/A											G10116_23523	266631	Rbm45	#N/A
	#N/A											G10116_19144	408209	Mcpt1l3	#N/A
	#N/A											G10116_16260	690115	Dnhd1	#N/A
	#N/A											G10116_6866	309051	Pign	#N/A
	#N/A											G10116_12285	360730	Ostn	#N/A
	#N/A											G10116_14982	680799	Ccdc166	#N/A
	#N/A											G10116_6846	306617	Kbtbd11	#N/A
	#N/A											G10116_12070	81801	Stc1	#N/A
	#N/A											G10116_609	317576	Ocrl	#N/A
	#N/A											G10116_8027	292583	Rfpl4a	#N/A
	#N/A											G10116_24764	102551435	LOC102551435	#N/A
	#N/A											G10116_12371	29431	Pak1	#N/A
	#N/A											G10116_5168	498750	LOC498750	#N/A
	#N/A											G10116_21052	303468	Sgca	#N/A
	#N/A											G10116_13825	363334	Stap2	#N/A
	#N/A											G10116_27739	298475	Olr866	#N/A
	#N/A											G10116_20535	689711	Rflna	#N/A
	#N/A											G10116_5470	361506	Leng8	#N/A
	#N/A											G10116_18108	260321	Fkbp4	#N/A
	#N/A											G10116_27784	310669	Golph3l	#N/A
	#N/A											G10116_19149	689072	Vom2r72	#N/A
	#N/A											G10116_4608	25023	Prkcb	#N/A
	#N/A											G10116_10785	363252	Retreg2	#N/A
	#N/A											G10116_8689	689035	Cyb5rl	#N/A
	#N/A											G10116_3726	363235	Als2	#N/A
	#N/A											G10116_12091	363830	Vpreb2	#N/A
	#N/A											G10116_11120	81675	Gyg1	#N/A
	#N/A											G10116_7340	100366237	Pfdn4	#N/A
	#N/A											G10116_14596	298442	Ccdc163	#N/A
	#N/A											G10116_30217	81925	Cds1	#N/A
	#N/A											G10116_5042	24888	Bcl2l1	#N/A
	#N/A											G10116_2255	678739	Phka2	#N/A
	#N/A											G10116_15171	108348146	LOC108348146	#N/A
	#N/A											G10116_20939	305455	Nelfa	#N/A
	#N/A											G10116_19911	108350443	Inafm2	#N/A
	#N/A											G10116_16859	108353003	LOC108353003	#N/A
	#N/A											G10116_12549	117517	C7	#N/A
	#N/A											G10116_9858	680576	Tet3	#N/A
	#N/A											G10116_15765	360634	Plekhh3	#N/A
	#N/A											G10116_12562	497794	Mug1	#N/A
	#N/A											G10116_5703	684297	Kdm7a	#N/A
	#N/A											G10116_7045	65208	Dpysl5	#N/A
	#N/A											G10116_13744	316051	Azi2	#N/A
	#N/A											G10116_1820	114846	Gsto1	#N/A
	#N/A											G10116_4849	313430	Fam151a	#N/A
	#N/A											G10116_24709	315037	Atmin	#N/A
	#N/A											G10116_10064	65275	Gpr27	#N/A
	#N/A											G10116_26216	315708	Edc3	#N/A
	#N/A											G10116_2838	366567	Dnajc5g	#N/A
	#N/A											G10116_22685	64566	Wnt5a	#N/A
	#N/A											G10116_17997	293410	Swap70	#N/A
	#N/A											G10116_5089	360623	Krt28	#N/A
	#N/A											G10116_10284	501795	Prr36	#N/A
	#N/A											G10116_11462	100910772	Cox7a1	#N/A
	#N/A											G10116_11446	294709	Trappc13	#N/A
	#N/A											G10116_11622	360960	Hmx1	#N/A
	#N/A											G10116_4660	301606	Espnl	#N/A
	#N/A											G10116_6152	113990	Hmgn3	#N/A
	#N/A											G10116_7496	296554	Tubb4b	#N/A
	#N/A											G10116_1278	298510	Pabpc4	#N/A
	#N/A											G10116_3026	362096	Setx	#N/A
	#N/A											G10116_26989	293566	Cpxm2	#N/A
	#N/A											G10116_626	85245	Kpna2	#N/A
	#N/A											G10116_9544	362724	Sh3yl1	#N/A
	#N/A											G10116_21469	192363	Nos1ap	#N/A
	#N/A											G10116_1549	292311	Ttll2	#N/A
	#N/A											G10116_20577	116462	Ptcra	#N/A
	#N/A											G10116_4397	500590	Tnfrsf9	#N/A
	#N/A											G10116_22268	690430	Nr1h5	#N/A
	#N/A											G10116_18021	302302	Chst7	#N/A
	#N/A											G10116_18619	84382	Tcf4	#N/A
	#N/A											G10116_27504	266670	Riox2	#N/A
	#N/A											G10116_19527	64018	Slc33a1	#N/A
	#N/A											G10116_4147	304469	Rilpl1	#N/A
	#N/A											G10116_23106	690845	Rps4y2	#N/A
	#N/A											G10116_9036	296115	Secisbp2l	#N/A
	#N/A											G10116_28630	405130	Olr1614	#N/A
	#N/A											G10116_16035	25362	Slc30a2	#N/A
	#N/A											G10116_20025	407759	Kb23	#N/A
	#N/A											G10116_9121	361818	Rsph1	#N/A
	#N/A											G10116_6787	690038	Bag2	#N/A
	#N/A											G10116_3226	366964	Tcf20	#N/A
	#N/A											G10116_3707	292786	RGD1560986	#N/A
	#N/A											G10116_813	304966	Fcgr3a	#N/A
	#N/A											G10116_17488	100361631	Tmem35b	#N/A
	#N/A											G10116_23614	259218	Rwdd1	#N/A
	#N/A											G10116_1339	360596	Msi2	#N/A
	#N/A											G10116_2274	295235	Ssr2	#N/A
	#N/A											G10116_19566	366061	Galnt3	#N/A
	#N/A											G10116_6708	246232	Uxs1	#N/A
	#N/A											G10116_7876	81678	Itpr2	#N/A
	#N/A											G10116_2611	306262	Btd	#N/A
	#N/A											G10116_25697	499724	RGD1560065	#N/A
	#N/A											G10116_23365	114850	Wnt7a	#N/A
	#N/A											G10116_15317	25081	Apoa1	#N/A
	#N/A											G10116_7810	108348169	LOC108348169	#N/A
	#N/A											G10116_20862	84407	Cdh11	#N/A
	#N/A											G10116_18234	100360757	Ctcfl	#N/A
	#N/A											G10116_6754	288108	Naa50	#N/A
	#N/A											G10116_11751	297801	Xkr4	#N/A
	#N/A											G10116_16983	291450	Aldh7a1	#N/A
	#N/A											G10116_15302	100188936	Ormdl1	#N/A
	#N/A											G10116_20376	114504	Msx3	#N/A
	#N/A											G10116_10239	171496	Atp2c2	#N/A
	#N/A											G10116_29697	266717	Krt9	#N/A
	#N/A											G10116_21956	100362155	Cyhr1	#N/A
	#N/A											G10116_28635	366089	RGD1564319	#N/A
	#N/A											G10116_6039	266792	Zscan26	#N/A
	#N/A											G10116_8745	29422	Chrne	#N/A
	#N/A											G10116_24216	102553311	LOC102553311	#N/A
	#N/A											G10116_18869	353118	MAST1	#N/A
	#N/A											G10116_20500	308796	Mesd	#N/A
	#N/A											G10116_25459	315341	Hoxc5	#N/A
	#N/A											G10116_5896	29628	Gria3	#N/A
	#N/A											G10116_27941	295041	Stoml3	#N/A
	#N/A											G10116_27851	361805	Uqcc2	#N/A
	#N/A											G10116_16206	103690842	LOC103690842	#N/A
	#N/A											G10116_12378	292095	Ttc13	#N/A
	#N/A											G10116_4933	500246	Arhgap25	#N/A
	#N/A											G10116_15116	300920	Cldn2	#N/A
	#N/A											G10116_15779	78956	Scn9a	#N/A
	#N/A											G10116_3354	245918	Cgref1	#N/A
	#N/A											G10116_28695	315882	Zic4	#N/A
	#N/A											G10116_27143	292654	Tmem160	#N/A
	#N/A											G10116_2558	688736	Kiaa0895l	#N/A
	#N/A											G10116_29909	100909599	LOC100909599	#N/A
	#N/A											G10116_23362	307950	Map3k21	#N/A
	#N/A											G10116_9421	690795	H2afj	#N/A
	#N/A											G10116_23707	81811	Thpo	#N/A
	#N/A											G10116_8261	500418	Cngb3	#N/A
	#N/A											G10116_11944	81656	Dpyd	#N/A
	#N/A											G10116_14825	24613	Oprd1	#N/A
	#N/A											G10116_27501	25126	Stat5b	#N/A
	#N/A											G10116_7441	500727	Cdca4	#N/A
	#N/A											G10116_20674	29290	Adora1	#N/A
	#N/A											G10116_29037	25354	Sstr5	#N/A
	#N/A											G10116_2783	310772	Dennd2d	#N/A
	#N/A											G10116_15671	100361579	LOC100361579	#N/A
	#N/A											G10116_18752	497902	Uqcrq	#N/A
	#N/A											G10116_26027	102555303	LOC102555303	#N/A
	#N/A											G10116_9526	499867	Phgr1	#N/A
	#N/A											G10116_20611	680885	LOC680885	#N/A
	#N/A											G10116_6224	64827	Crisp3	#N/A
	#N/A											G10116_6002	100911235	Med7	#N/A
	#N/A											G10116_12309	102554012	LOC102554012	#N/A
	#N/A											G10116_15854	295351	Chi3l3	#N/A
	#N/A											G10116_10393	311799	Ndor1	#N/A
	#N/A											G10116_20202	171581	Rhov	#N/A
	#N/A											G10116_6023	314310	Zfp410	#N/A
	#N/A											G10116_22772	500553	Zbtb8b	#N/A
	#N/A											G10116_4985	25054	Ntrk2	#N/A
	#N/A											G10116_18128	296083	Vps18	#N/A
	#N/A											G10116_8635	498081	Slc35a5	#N/A
	#N/A											G10116_100	365864	Tuft1	#N/A
	#N/A											G10116_19769	311598	Fam83d	#N/A
	#N/A											G10116_7321	301038	Ubp1	#N/A
	#N/A											G10116_7596	690415	LOC690415	#N/A
	#N/A											G10116_974	311730	Gpr155	#N/A
	#N/A											G10116_4081	295543	Pigk	#N/A
	#N/A											G10116_6423	100912499	Lilra3	#N/A
	#N/A											G10116_22496	405014	Olr86	#N/A
	#N/A											G10116_26189	25532	Rab4a	#N/A
	#N/A											G10116_10175	297520	Il17rc	#N/A
	#N/A											G10116_8002	681021	Paqr6	#N/A
	#N/A											G10116_26867	690813	LOC690813	#N/A
	#N/A											G10116_26289	305096	Klhdc8a	#N/A
	#N/A											G10116_23262	83791	Fdps	#N/A
	#N/A											G10116_8131	85247	S100a6	#N/A
	#N/A											G10116_13425	498366	Fam114a1	#N/A
	#N/A											G10116_17660	288489	Rbak	#N/A
	#N/A											G10116_13218	361363	Ccdc102a	#N/A
	#N/A											G10116_14530	500915	Fam19a5	#N/A
	#N/A											G10116_16404	81510	Mia	#N/A
	#N/A											G10116_24552	29515	Atn1	#N/A
	#N/A											G10116_25567	680282	Tceal5	#N/A
	#N/A											G10116_2911	252856	Tcf21	#N/A
	#N/A											G10116_5023	116641	Lgals8	#N/A
	#N/A											G10116_3875	64313	Oat	#N/A
	#N/A											G10116_23059	24849	Tpi1	#N/A
	#N/A											G10116_3398	314196	L2hgdh	#N/A
	#N/A											G10116_15508	292793	Sbsn	#N/A
	#N/A											G10116_16355	353306	Spata31a5	#N/A
	#N/A											G10116_14515	317170	Slc9a7	#N/A
	#N/A											G10116_14046	360581	Tada2a	#N/A
	#N/A											G10116_10873	680619	Trap1a	#N/A
	#N/A											G10116_21851	364952	Nkd1	#N/A
	#N/A											G10116_6517	287678	Krt23	#N/A
	#N/A											G10116_5265	81739	P2rx3	#N/A
	#N/A											G10116_20926	291076	Eci3	#N/A
	#N/A											G10116_2339	291427	Loxhd1	#N/A
	#N/A											G10116_4801	309444	Fbxw4	#N/A
	#N/A											G10116_11059	292907	Ruvbl2	#N/A
	#N/A											G10116_17541	313604	Zmym1	#N/A
	#N/A											G10116_28950	366376	Frrs1l	#N/A
	#N/A											G10116_5428	361262	Heatr1	#N/A
	#N/A											G10116_24047	316580	Sp140	#N/A
	#N/A											G10116_8870	683504	Zfp639	#N/A
	#N/A											G10116_3736	300445	Prkcsh	#N/A
	#N/A											G10116_4845	315283	Pced1b	#N/A
	#N/A											G10116_6652	307035	Mpp7	#N/A
	#N/A											G10116_2806	690300	Cox11	#N/A
	#N/A											G10116_2971	366352	Mob3b	#N/A
	#N/A											G10116_23473	316384	Cavin2	#N/A
	#N/A											G10116_3639	691155	Ccdc6	#N/A
	#N/A											G10116_11720	317456	LOC317456	#N/A
	#N/A											G10116_29029	84578	Hdac3	#N/A
	#N/A											G10116_6976	362944	Ppp1r16a	#N/A
	#N/A											G10116_29252	311287	Ano3	#N/A
	#N/A											G10116_11800	308820	Ccdc90b	#N/A
	#N/A											G10116_17671	108352018	LOC108352018	#N/A
	#N/A											G10116_19193	29749	Ppp3r2	#N/A
	#N/A											G10116_22984	365408	Ms4a15	#N/A
	#N/A											G10116_30108	103691564	LOC103691564	#N/A
	#N/A											G10116_6579	94338	Smpd3	#N/A
	#N/A											G10116_23571	363831	Gsc2	#N/A
	#N/A											G10116_23346	246767	Cyp4x1	#N/A
	#N/A											G10116_13110	315664	Kdelc2	#N/A
	#N/A											G10116_12995	689755	Ccdc167	#N/A
	#N/A											G10116_24340	25482	Mras	#N/A
	#N/A											G10116_2778	307838	Chst4	#N/A
	#N/A											G10116_20697	306819	Kdm1b	#N/A
	#N/A											G10116_24133	25525	Pspn	#N/A
	#N/A											G10116_7575	102550657	LOC102550657	#N/A
	#N/A											G10116_16701	688813	Dda1	#N/A
	#N/A											G10116_5816	307309	Sncaip	#N/A
	#N/A											G10116_8232	25356	Cntn2	#N/A
	#N/A											G10116_29526	685590	LOC685590	#N/A
	#N/A											G10116_17786	140724	Cacng3	#N/A
	#N/A											G10116_1397	29546	Homer1	#N/A
	#N/A											G10116_6194	65201	Clip1	#N/A
	#N/A											G10116_26770	313575	Heyl	#N/A
	#N/A											G10116_14878	108348115	Rps19	#N/A
	#N/A											G10116_25269	685849	LOC685849	#N/A
	#N/A											G10116_7571	499421	RGD1564162	#N/A
	#N/A											G10116_19107	364529	Calr3	#N/A
	#N/A											G10116_307	116544	Pou2f3	#N/A
	#N/A											G10116_24092	296370	Ctsa	#N/A
	#N/A											G10116_10635	192181	Podxl	#N/A
	#N/A											G10116_23442	315158	Zc3h7b	#N/A
	#N/A											G10116_28063	24387	Gfap	#N/A
	#N/A											G10116_18573	298084	Zbtb5	#N/A
	#N/A											G10116_12143	690206	LOC690206	#N/A
	#N/A											G10116_8747	307248	Pstpip2	#N/A
	#N/A											G10116_17873	287571	Taf15	#N/A
	#N/A											G10116_4100	171379	Smarca4	#N/A
	#N/A											G10116_12021	311254	Pdhx	#N/A
	#N/A											G10116_2462	500947	Vstm5	#N/A
	#N/A											G10116_6364	84607	Socs2	#N/A
	#N/A											G10116_12291	24329	Egfr	#N/A
	#N/A											G10116_19811	24175	Adra2c	#N/A
	#N/A											G10116_26779	85492	Psmb7	#N/A
	#N/A											G10116_21390	103691555	LOC103691555	#N/A
	#N/A											G10116_26580	29218	Rcn2	#N/A
	#N/A											G10116_6321	305605	Ccdc88a	#N/A
	#N/A											G10116_29022	100910944	LOC100910944	#N/A
	#N/A											G10116_10462	311633	Neurl2	#N/A
	#N/A											G10116_24135	499356	Blnk	#N/A
	#N/A											G10116_18099	299756	Mgat4c	#N/A
	#N/A											G10116_11539	679203	Nelfcd	#N/A
	#N/A											G10116_7067	303689	Ube2o	#N/A
	#N/A											G10116_24526	311412	Anapc1	#N/A
	#N/A											G10116_23229	100912028	LOC100912028	#N/A
	#N/A											G10116_15245	309069	Edrf1	#N/A
	#N/A											G10116_21347	689226	Ube2r2	#N/A
	#N/A											G10116_21194	686103	Frg1	#N/A
	#N/A											G10116_8726	363185	Foxp4	#N/A
	#N/A											G10116_10974	303693	Mgat5b	#N/A
	#N/A											G10116_17148	500673	Six6os1	#N/A
	#N/A											G10116_18610	25725	Prkar1a	#N/A
	#N/A											G10116_10778	84018	Synj2	#N/A
	#N/A											G10116_10636	299738	Vezt	#N/A
	#N/A											G10116_14163	266716	Zscan12	#N/A
	#N/A											G10116_4073	103689951	LOC103689951	#N/A
	#N/A											G10116_28283	690035	LOC690035	#N/A
	#N/A											G10116_14573	24470	Hsd3b5	#N/A
	#N/A											G10116_24225	25280	St8sia1	#N/A
	#N/A											G10116_27473	100912380	LOC100912380	#N/A
	#N/A											G10116_22902	302378	Lpar4	#N/A
	#N/A											G10116_9582	83803	Prkab1	#N/A
	#N/A											G10116_17234	687008	Pcca	#N/A
	#N/A											G10116_8535	291967	Zdhhc1	#N/A
	#N/A											G10116_2306	24629	Pdgfrb	#N/A
	#N/A											G10116_19133	117250	Dnah6	#N/A
	#N/A											G10116_5443	294643	Lhfpl2	#N/A
	#N/A											G10116_9184	366995	Tbca	#N/A
	#N/A											G10116_6718	56227	Espn	#N/A
	#N/A											G10116_19308	83765	Rtn4	#N/A
	#N/A											G10116_12127	108353009	LOC108353009	#N/A
	#N/A											G10116_8490	619385	Ncoa4	#N/A
	#N/A											G10116_20356	291944	Ttc29	#N/A
	#N/A											G10116_21229	362447	Clec2g	#N/A
	#N/A											G10116_28443	170933	Syf2	#N/A
	#N/A											G10116_8019	25146	Cyp17a1	#N/A
	#N/A											G10116_17691	100909864	LOC100909864	#N/A
	#N/A											G10116_153	299330	RGD1305298	#N/A
	#N/A											G10116_19515	362391	Mxd1	#N/A
	#N/A											G10116_2228	266770	Soat2	#N/A
	#N/A											G10116_12298	100362202	Znf408	#N/A
	#N/A											G10116_4773	108352480	LOC108352480	#N/A
	#N/A											G10116_15939	691041	Mamstr	#N/A
	#N/A											G10116_11185	170699	Atp2c1	#N/A
	#N/A											G10116_5765	311204	Slc35c1	#N/A
	#N/A											G10116_28372	100909522	LOC100909522	#N/A
	#N/A											G10116_18792	288589	Rasa4	#N/A
	#N/A											G10116_12079	108351645	LOC108351645	#N/A
	#N/A											G10116_28048	406163	Gpsm3	#N/A
	#N/A											G10116_3620	292766	Psmd8	#N/A
	#N/A											G10116_2078	304988	Mnda	#N/A
	#N/A											G10116_4329	315055	Dennd3	#N/A
	#N/A											G10116_4524	363675	Stard3	#N/A
	#N/A											G10116_23494	498749	Tdp2	#N/A
	#N/A											G10116_4453	500566	Stpg1	#N/A
	#N/A											G10116_4759	641621	Defb23	#N/A
	#N/A											G10116_9160	25551	Slc2a3	#N/A
	#N/A											G10116_2997	691992	Gp1ba	#N/A
	#N/A											G10116_16691	684709	LOC684709	#N/A
	#N/A											G10116_25639	252923	Tsga10	#N/A
	#N/A											G10116_2209	641520	Popdc3	#N/A
	#N/A											G10116_9347	307075	Wdr37	#N/A
	#N/A											G10116_20397	364853	Plac8l1	#N/A
	#N/A											G10116_8566	301073	Hhatl	#N/A
	#N/A											G10116_13395	294706	Cd180	#N/A
	#N/A											G10116_4374	363113	Syncrip	#N/A
	#N/A											G10116_19251	361432	Cdh15	#N/A
	#N/A											G10116_29780	315350	Irs4	#N/A
	#N/A											G10116_15195	300199	Olr1106	#N/A
	#N/A											G10116_7130	498662	Tdrp	#N/A
	#N/A											G10116_7252	102554315	LOC102554315	#N/A
	#N/A											G10116_11177	502251	RGD1561185	#N/A
	#N/A											G10116_6986	94201	Cdk4	#N/A
	#N/A											G10116_24311	108349258	LOC108349258	#N/A
	#N/A											G10116_24653	362141	Slc38a11	#N/A
	#N/A											G10116_24946	679566	Alkal2	#N/A
	#N/A											G10116_29640	691221	Faxdc2	#N/A
	#N/A											G10116_5374	100365008	LOC100365008	#N/A
	#N/A											G10116_24980	406164	Pbx2	#N/A
	#N/A											G10116_6695	309167	Pcnx3	#N/A
	#N/A											G10116_28101	192110	Pou3f1	#N/A
	#N/A											G10116_13204	282833	Zp4	#N/A
	#N/A											G10116_12560	102549491	LOC102549491	#N/A
	#N/A											G10116_21100	299638	Sirt6	#N/A
	#N/A											G10116_5851	100303643	Fcgbp	#N/A
	#N/A											G10116_26113	103693393	LOC103693393	#N/A
	#N/A											G10116_9742	689232	Nxnl2	#N/A
	#N/A											G10116_19088	498909	Coq9	#N/A
	#N/A											G10116_5361	100909489	Trpc5os	#N/A
	#N/A											G10116_105	116595	Nrxn2	#N/A
	#N/A											G10116_22890	689048	Fam187b	#N/A
	#N/A											G10116_30100	362196	Chac1	#N/A
	#N/A											G10116_26824	287523	Dph1	#N/A
	#N/A											G10116_25250	108350921	LOC108350921	#N/A
	#N/A											G10116_15371	292139	Shtn1	#N/A
	#N/A											G10116_3030	292848	Klk13	#N/A
	#N/A											G10116_4587	690955	Lilrb3b	#N/A
	#N/A											G10116_7259	303554	Nbr1	#N/A
	#N/A											G10116_28527	308942	Dennd5a	#N/A
	#N/A											G10116_4483	314401	Unc79	#N/A
	#N/A											G10116_4571	312192	Ahcyl2	#N/A
	#N/A											G10116_22261	307992	Atrnl1	#N/A
	#N/A											G10116_23506	287069	Trap1	#N/A
	#N/A											G10116_27228	85272	Bmp7	#N/A
	#N/A											G10116_5270	298787	Memo1	#N/A
	#N/A											G10116_15834	116499	Fgf4	#N/A
	#N/A											G10116_22837	299737	Ntn4	#N/A
	#N/A											G10116_25670	689004	Clec4g	#N/A
	#N/A											G10116_26071	171449	Zg16	#N/A
	#N/A											G10116_23576	50690	Slc6a8	#N/A
	#N/A											G10116_24228	103690081	LOC103690081	#N/A
	#N/A											G10116_1476	287606	Sept4	#N/A
	#N/A											G10116_8453	291942	Slc10a7	#N/A
	#N/A											G10116_15883	116656	Cdc123	#N/A
	#N/A											G10116_26908	316325	Hs6st1	#N/A
	#N/A											G10116_8774	362031	Alg14	#N/A
	#N/A											G10116_16213	302899	Txndc11	#N/A
	#N/A											G10116_17855	309031	Ikzf5	#N/A
	#N/A											G10116_11611	365265	Tmprss11b	#N/A
	#N/A											G10116_17107	299285	Clmn	#N/A
	#N/A											G10116_6969	25559	Abcc8	#N/A
	#N/A											G10116_18717	360899	Sertad4	#N/A
	#N/A											G10116_18417	689174	Zbtb34	#N/A
	#N/A											G10116_11565	24583	Myh3	#N/A
	#N/A											G10116_18284	287885	Sectm1a	#N/A
	#N/A											G10116_27237	292381	Lix1	#N/A
	#N/A											G10116_19621	170895	Cetn3	#N/A
	#N/A											G10116_2497	688905	Mtx3	#N/A
	#N/A											G10116_9086	317398	Usp51	#N/A
	#N/A											G10116_2356	298104	Tmem268	#N/A
	#N/A											G10116_5678	100909512	LOC100909512	#N/A
	#N/A											G10116_7589	307482	Fchsd1	#N/A
	#N/A											G10116_27179	102557303	LOC102557303	#N/A
	#N/A											G10116_1229	301348	Zap70	#N/A
	#N/A											G10116_16768	29375	Uncx	#N/A
	#N/A											G10116_96	361600	Tm6sf1	#N/A
	#N/A											G10116_24032	286926	Tfpi2	#N/A
	#N/A											G10116_537	287313	Olr1418	#N/A
	#N/A											G10116_7387	291618	Kctd16	#N/A
	#N/A											G10116_21318	298700	Eif3g	#N/A
	#N/A											G10116_21051	83571	Cdkn1b	#N/A
	#N/A											G10116_23657	289084	RGD1309104	#N/A
	#N/A											G10116_6563	304020	Filip1l	#N/A
	#N/A											G10116_1906	81763	Rpl5	#N/A
	#N/A											G10116_20582	102550650	LOC102550650	#N/A
	#N/A											G10116_26708	103693001	LOC103693001	#N/A
	#N/A											G10116_26982	405207	Olr837	#N/A
	#N/A											G10116_3645	364785	Suv39h2	#N/A
	#N/A											G10116_29843	681309	Thbs3	#N/A
	#N/A											G10116_29058	100910163	LOC100910163	#N/A
	#N/A											G10116_16264	140675	Gabra4	#N/A
	#N/A											G10116_28323	60587	Dusp4	#N/A
	#N/A											G10116_20872	688517	Mut	#N/A
	#N/A											G10116_1222	117049	Rab28	#N/A
[truncated: 18,259 more rows]
