# Supplementary material for: Neuroinflammation in the medial prefrontal cortex exerts a crucial role in bone cancer pain
Source: Front Mol Neurosci. 2022 Oct 25;15:1026593. doi: 10.3389/fnmol.2022.1026593 (PMC9642970; doi:10.3389/fnmol.2022.1026593)
Supplement: Supplementary Table 4 — The details of the interactions between the 147 DEmRNA-coding proteins. [file Table_4.xlsx]

## Sheet: Sheet1
Names	log2FoldChange	p-value
Impad1	20.5185	4.88e-08
RGD1563231	11.1779	0.00118111
LOC680329	10.6559	1.48e-07
RGD1565617	7.57607	0.018336
Ubd	7.47695	0.0221487
LOC690813	6.57347	0.0194762
LOC100910934	6.2857	1.31e-05
LOC100361706	5.5281	0.00684335
LOC100909836	5.21961	0.0213488
Mzb1	4.90896	4.16e-05
LOC100361018	4.56571	0.0315209
RT1-Ba	4.36057	4.16e-05
Cd79a	4.26791	0.027729
RT1-Db1	3.77235	0.000247
Cd74	3.70449	0.00144881
C3	3.67045	0.000135
Cxcl9	3.56615	0.0337156
RT1-Da	3.46947	0.00244637
Ccl5	3.32454	0.000374
Clec12a	2.95986	0.00507824
RT1-Bb	2.81122	0.00325821
Plac8	2.71087	0.00363011
Gapt	2.69593	0.00722488
Pou2af1	2.68024	0.0350982
RGD1565356	2.60796	0.041508
Tnfrsf14	2.49583	0.0107575
Itgal	2.37963	0.00753907
Tlr1	2.36236	0.00958764
Lilrb3	2.1407	0.0328012
RT1-CE5	2.05171	4.16e-05
RT1-A2	2.01314	3.04e-06
LOC100364500	2.00354	0.0409829
Cxcl10	1.99404	0.0462838
RT1-CE3	1.90976	4.06e-05
RGD1559575	1.86424	0.00787698
Nlrc5	1.8626	0.000112
LOC103689965	1.81347	0.00196235
Ncf4	1.77815	0.0136074
Gpr31	1.76856	0.0341863
RT1-CE10	1.73394	9.98e-09
C4b	1.73117	3.76e-09
Ifi47	1.71528	0.000339
Fcgr3a	1.70376	0.0010853
RT1-CE7	1.64093	0.000371
RT1-A1	1.62877	1.76e-10
St14	1.61246	0.0216189
Gvin1	1.60495	0.0328012
LOC103690108	1.56235	0.0433175
F10	1.48962	0.0328012
Tnfrsf26	1.48784	0.0397633
Psmb8	1.47208	0.000457
RT1-CE4	1.46714	0.0062456
Card11	1.43316	0.0113146
Fcgr2b	1.42294	0.0178241
Csf2rb	1.36489	0.0328012
Ifnlr1	1.35836	0.0153745
Naip6	1.35626	0.0328012
Ncf1	1.34293	0.00108132
Gbp5	1.33656	4.16e-05
Rac2	1.32994	0.00110136
Lrg1	1.29575	3.04e-06
C1qa	1.27766	0.00272284
Lsp1	1.26963	0.0107153
Hcls1	1.25954	0.00279155
Gbp2	1.25792	0.000911
Tap1	1.25292	0.000247
LOC108353205	1.23111	0.0256201
RT1-CE13	1.2127	0.0390845
Tagap	1.1852	0.0454417
Il2rg	1.15739	0.0132659
Fyb1	1.14505	0.00457039
Ptprc	1.14423	0.000905
Ctgf	1.13926	2.7e-07
Gpr183	1.13553	0.0352198
Itgam	1.09146	1.44e-08
Nlrp3	1.07966	0.00378179
Igtp	1.06426	5.7e-06
Cd37	1.05674	0.00445763
Irf1	1.05057	4.16e-05
Arhgap45	1.04532	0.00115113
Hck	1.0444	0.024639
C1qc	1.03453	0.000649
C5ar2	1.02673	0.00752524
Sash3	1.01833	0.00184576
Rab43	1.00271	0.0358322
LOC685067	0.97586	0.0135575
Il16	0.966316	0.000322
Ly86	0.964242	0.0113146
Fcer1g	0.963945	0.00182035
Itgb2	0.959901	0.00144881
Lcp1	0.951228	0.00150164
Casp4	0.950732	0.0130769
Mgst1	0.948136	0.0445624
Psd4	0.940779	0.0480333
Cchcr1	0.932637	0.0192148
Catip	0.92796	0.0315209
C1qb	0.922175	0.0454417
Arhgdib	0.910137	1.91e-05
Dock2	0.906678	0.0153745
Fermt3	0.904368	0.0445624
Plek	0.897008	0.014642
Ikzf1	0.89489	0.02068
Adgre1	0.884469	0.0113146
Ptpn6	0.881829	0.0153745
Ctsz	0.866978	0.0208254
Tent5a	0.86242	0.0164746
B2m	0.851185	0.0281322
RT1-DMb	0.838933	0.0409829
Fcgr2a	0.837787	0.00180813
Irgm2	0.836742	0.000408
Myo1f	0.830785	0.0326572
Hmox1	0.828726	0.000905
Pld4	0.786814	0.001071
Anxa3	0.761319	0.00148249
Ggta1	0.749707	0.0417582
Rnaset2	0.727836	0.000609
Tifab	0.714001	0.0230772
Zc3hav1	0.707105	0.04651
Unc93b1	0.703723	0.00445763
Tmem176a	0.702523	0.00215901
Tmem176b	0.698184	0.00140636
Cd33	0.691369	0.043867
Laptm5	0.690312	0.0022555
LOC688778	0.686153	0.0158669
Skap2	0.677019	0.027729
Cebpa	0.672776	0.0141742
Klhl6	0.672718	0.0462838
Bin2	0.654688	0.0429039
Ctss	0.647513	0.00401557
Ptafr	0.633247	0.0141643
Etnppl	0.62599	0.0256201
Selplg	0.613904	0.0215458
Hapln2	0.59397	0.00180312
Xdh	0.59315	0.00536035
Phyhd1	0.588017	0.0392247
Nckap1l	0.587398	0.0315209
Pcdhga3	-0.584451	0.00769437
Pcdhb22	-0.607821	0.0315209
Itgbl1	-0.755476	0.0315209
Col6a3	-0.781706	0.0487215
Gjb2	-0.82348	0.0315209
Slc22a3	-0.838939	0.0458902
Cntnap5c	-0.840453	0.00915749
Npnt	-0.97294	0.0136074
Gprin3	-1.0824	0.0453747
Prg4	-1.27677	0.0155864
Tex15	-1.61807	0.0367155
